# Supplementary material for: Postmortem Human Dura Mater Cells Exhibit Phenotypic, Transcriptomic and Genetic Abnormalities that Impact their Use for Disease Modeling
Source: Stem Cell Rev Rep. Author manuscript; Available in PMC 2022 Dec 1. (PMC9622518; doi:10.1007/s12015-022-10416-x)
Supplement: suppl. file 2 [file NIHMS1832445-supplement-suppl__file_2.xlsx]

## Sheet: Dural_VS_Dermal_gene_logFC
row	baseMean	log2FoldChange	lfcSE	stat	pvalue	padj	symbol
ENSG00000087245	29909.4	-3.9257	0.103927	-37.7738	0	0	MMP2
ENSG00000101384	5924.95	6.62105	0.143906	46.0094	0	0	JAG1
ENSG00000101825	10633.1	-8.20469	0.160605	-51.0862	0	0	MXRA5
ENSG00000107796	27097.9	4.11787	0.101106	40.7282	0	0	ACTA2
ENSG00000148677	3771.14	6.51303	0.166108	39.2095	0	0	ANKRD1
ENSG00000157766	34889.5	5.45817	0.129701	42.0825	0	0	ACAN
ENSG00000187498	62949.7	4.65968	0.0997229	46.7263	0	0	COL4A1
ENSG00000138650	5656.44	9.70775	0.265496	36.5646	1.04562e-292	2.78278e-289	PCDH10
ENSG00000113361	3707.31	8.56939	0.236223	36.2767	3.76602e-288	8.90915e-285	CDH6
ENSG00000169908	2365.44	8.02544	0.229055	35.0371	6.12497e-269	1.30407e-265	TM4SF1
ENSG00000117600	1903.46	6.39255	0.1825	35.0276	8.56158e-269	1.65713e-265	PLPPR4
ENSG00000146197	16763.5	3.95867	0.12204	32.4376	8.10801e-231	1.43856e-227	SCUBE3
ENSG00000135919	12620.6	-4.86857	0.151082	-32.2247	7.96533e-228	1.30454e-224	SERPINE2
ENSG00000164694	1787.57	-6.7922	0.212769	-31.9229	1.28549e-223	1.95495e-220	FNDC1
ENSG00000104722	2468.39	6.43826	0.202847	31.7395	4.42924e-221	6.28687e-218	NEFM
ENSG00000049540	20486.2	3.30481	0.105127	31.4364	6.44491e-217	8.57617e-214	ELN
ENSG00000122641	11153	3.89414	0.124195	31.3551	8.29774e-216	1.03922e-212	INHBA
ENSG00000145147	1822.05	-5.77912	0.187578	-30.8091	1.97737e-208	2.3389e-205	SLIT2
ENSG00000041982	22762.4	-3.74507	0.122063	-30.6814	1.00885e-206	1.1305e-203	TNC
ENSG00000164932	1806.79	-4.91283	0.16147	-30.4256	2.52009e-203	2.68276e-200	CTHRC1
ENSG00000163453	11149.3	3.88859	0.129491	30.0298	4.01166e-198	4.06725e-195	IGFBP7
ENSG00000131016	13156.9	3.08645	0.105611	29.2246	9.43367e-188	9.12965e-185	AKAP12
ENSG00000163520	2773.97	-4.57595	0.158954	-28.7879	3.04143e-182	2.81544e-179	FBLN2
ENSG00000134871	45223.1	3.65801	0.127881	28.6047	5.86673e-180	5.20452e-177	COL4A2
ENSG00000214517	4673.72	3.74089	0.131754	28.3931	2.46152e-177	2.09633e-174	PPME1
ENSG00000182871	4867.94	5.04784	0.178988	28.2021	5.51222e-175	4.51387e-172	COL18A1
ENSG00000128567	1473.43	-5.7447	0.209446	-27.4281	1.26748e-165	9.99481e-163	PODXL
ENSG00000137831	12638.9	2.71608	0.0995584	27.2812	7.08274e-164	5.38567e-161	UACA
ENSG00000100234	7022.53	-2.50361	0.0935956	-26.7492	1.26061e-157	9.25502e-155	TIMP3
ENSG00000116774	2383.4	-4.77404	0.178604	-26.7298	2.12116e-157	1.50539e-154	OLFML3
ENSG00000148848	5861.21	-2.81692	0.106419	-26.47	2.14991e-154	1.47657e-151	ADAM12
ENSG00000115468	971.957	6.62225	0.253825	26.0898	4.75503e-150	3.16373e-147	EFHD1
ENSG00000185567	6300.73	-3.24632	0.124685	-26.0362	1.93051e-149	1.24553e-146	AHNAK2
ENSG00000168077	990.72	-3.96915	0.152683	-25.9961	5.48528e-149	3.43492e-146	SCARA3
ENSG00000140092	3382.57	-3.11928	0.120942	-25.7916	1.10171e-146	6.70185e-144	FBLN5
ENSG00000146674	19298.2	-2.70887	0.106389	-25.462	5.20145e-143	3.07622e-140	IGFBP3
ENSG00000079931	972.001	-6.8539	0.272834	-25.1211	2.92468e-139	1.68296e-136	MOXD1
ENSG00000132688	2790.76	4.06608	0.162126	25.0797	8.28667e-139	4.64293e-136	NES
ENSG00000170558	1816.68	-5.15956	0.2083	-24.7699	1.89391e-135	1.03393e-132	CDH2
ENSG00000197461	1365.53	5.16531	0.208949	24.7205	6.44259e-135	3.42923e-132	PDGFA
ENSG00000120708	61270.6	-2.67674	0.10853	-24.6637	2.62364e-134	1.36243e-131	TGFBI
ENSG00000129009	1821.75	-6.16807	0.250675	-24.6058	1.09371e-133	5.54432e-131	ISLR
ENSG00000172403	3824	2.87747	0.117114	24.5697	2.66404e-133	1.31907e-130	SYNPO2
ENSG00000074181	7384.3	4.46959	0.18268	24.4668	3.33681e-132	1.61464e-129	NOTCH3
ENSG00000092969	1121.67	5.38471	0.222804	24.1679	4.83664e-129	2.28837e-126	TGFB2
ENSG00000122870	2108.98	-3.40769	0.143072	-23.818	2.17612e-125	1.00721e-122	BICC1
ENSG00000164929	663.567	-6.9773	0.293346	-23.7852	4.74996e-125	2.15173e-122	BAALC
ENSG00000118523	40819.1	2.43309	0.102336	23.7756	5.97509e-125	2.65033e-122	CCN2
ENSG00000096696	29037.7	2.51355	0.106401	23.6235	2.21104e-123	9.60719e-121	DSP
ENSG00000117394	3055.02	3.95203	0.16756	23.5857	5.40275e-123	2.3006e-120	SLC2A1
ENSG00000159251	997.586	-5.98454	0.255915	-23.3848	6.09899e-121	2.54615e-118	ACTC1
ENSG00000136960	1905.52	-5.30795	0.227511	-23.3305	2.17281e-120	8.89639e-118	ENPP2
ENSG00000072952	1893.93	3.02747	0.129774	23.3287	2.26634e-120	9.10428e-118	IRAG1
ENSG00000121068	560.643	5.01652	0.215863	23.2394	1.82023e-119	7.17676e-117	TBX2
ENSG00000115415	13033.6	2.1755	0.0947755	22.9542	1.33765e-116	5.17816e-114	STAT1
ENSG00000189184	5047.82	-3.40033	0.148711	-22.8654	1.02662e-115	3.90316e-113	PCDH18
ENSG00000122786	57742.5	2.42174	0.106007	22.8451	1.63522e-115	6.10798e-113	CALD1
ENSG00000233608	1436.1	-5.80021	0.254048	-22.8311	2.24975e-115	8.25853e-113	TWIST2
ENSG00000111799	42915.9	-2.9755	0.130373	-22.8229	2.71706e-115	9.80491e-113	COL12A1
ENSG00000181649	1533.62	4.48649	0.200017	22.4305	1.98175e-111	7.03226e-109	PHLDA2
ENSG00000138735	1684.59	4.19989	0.187995	22.3405	1.49459e-110	5.21662e-108	PDE5A
ENSG00000003436	1715.4	3.27334	0.146809	22.2966	3.9907e-110	1.37042e-107	TFPI
ENSG00000185633	1407.81	6.77633	0.307575	22.0315	1.43882e-107	4.86252e-105	NDUFA4L2
ENSG00000138759	1044.72	-6.43824	0.292945	-21.9776	4.71584e-107	1.56883e-104	FRAS1
ENSG00000163110	4726.59	2.44669	0.112336	21.7802	3.57355e-105	1.17053e-102	PDLIM5
ENSG00000173546	6268.72	3.70272	0.170235	21.7506	6.81571e-105	2.19869e-102	CSPG4
ENSG00000102755	678.135	4.90497	0.22569	21.7332	9.96542e-105	3.16677e-102	FLT1
ENSG00000218336	1655.39	-6.03669	0.280907	-21.49	1.9312e-102	6.04664e-100	TENM3
ENSG00000107984	1735.09	-2.79282	0.129978	-21.4869	2.06548e-102	6.37335e-100	DKK1
ENSG00000136928	481.906	-5.60675	0.261274	-21.4593	3.73861e-102	1.13713e-99	GABBR2
ENSG00000156535	3556.31	-2.77951	0.130582	-21.2856	1.54517e-100	4.63354e-98	CD109
ENSG00000196159	1920.61	-2.86709	0.134714	-21.2827	1.64119e-100	4.85312e-98	FAT4
ENSG00000128342	1088.32	9.33347	0.441203	21.1546	2.50397e-99	7.30302e-97	LIF
ENSG00000080573	3714.32	4.45311	0.210744	21.1304	4.17766e-99	1.20198e-96	COL5A3
ENSG00000060718	2187.45	-2.91175	0.138786	-20.9801	9.96084e-98	2.82768e-95	COL11A1
ENSG00000183087	3483.09	-2.64888	0.126274	-20.9773	1.0573e-97	2.96197e-95	GAS6
ENSG00000095303	849.855	-3.61775	0.17351	-20.8504	1.51106e-96	4.17819e-94	PTGS1
ENSG00000176692	890.255	5.30999	0.255424	20.7889	5.45215e-96	1.48823e-93	FOXC2
ENSG00000166923	23982	-2.84505	0.137448	-20.6992	3.52368e-95	9.49654e-93	GREM1
ENSG00000165124	736.099	-5.8885	0.284839	-20.6731	6.05333e-95	1.61102e-92	SVEP1
ENSG00000172572	1862.37	4.98993	0.241427	20.6685	6.66024e-95	1.75066e-92	PDE3A
ENSG00000022267	3085.07	3.27924	0.160125	20.4793	3.29485e-93	8.55495e-91	FHL1
ENSG00000198053	1646.23	-3.7063	0.181029	-20.4735	3.71001e-93	9.51685e-91	SIRPA
ENSG00000156453	613.197	4.84333	0.237329	20.4076	1.43044e-92	3.62564e-90	PCDH1
ENSG00000100292	1264.46	-3.71981	0.183259	-20.2981	1.33655e-91	3.34782e-89	HMOX1
ENSG00000163359	66495.8	-2.21643	0.109562	-20.23	5.33083e-91	1.31975e-88	COL6A3
ENSG00000091592	1684.98	2.98939	0.14816	20.1768	1.56635e-90	3.83323e-88	NLRP1
ENSG00000123243	1474.79	4.21273	0.209448	20.1135	5.61803e-90	1.35924e-87	ITIH5
ENSG00000134363	4284.75	2.65499	0.132048	20.1063	6.50209e-90	1.55546e-87	FST
ENSG00000099994	1310.91	9.68864	0.481956	20.1027	6.98516e-90	1.65246e-87	SUSD2
ENSG00000154096	4163.83	-3.5431	0.177319	-19.9815	7.9822e-89	1.86757e-86	THY1
ENSG00000122707	2141.31	-2.59111	0.130537	-19.8497	1.10888e-87	2.56621e-85	RECK
ENSG00000073008	2278.75	2.69869	0.136099	19.829	1.67423e-87	3.8329e-85	PVR
ENSG00000149256	499.905	-9.4045	0.474307	-19.8279	1.71063e-87	3.87458e-85	TENM4
ENSG00000184702	805.471	3.94866	0.19975	19.768	5.61953e-87	1.25942e-84	SEPTIN5
ENSG00000182326	1530.02	-3.68492	0.186597	-19.748	8.35287e-87	1.85251e-84	C1S
ENSG00000165912	439.468	6.37911	0.324289	19.6711	3.81603e-86	8.37599e-84	PACSIN3
ENSG00000135862	28826.7	1.96141	0.0997323	19.6668	4.15447e-86	9.0258e-84	LAMC1
ENSG00000180801	2743.29	3.89366	0.198211	19.644	6.50867e-86	1.39976e-83	ARSJ
ENSG00000139970	581.102	6.40622	0.326945	19.5942	1.73337e-85	3.65398e-83	RTN1
ENSG00000152661	6267.7	2.43726	0.124386	19.5943	1.72851e-85	3.65398e-83	GJA1
ENSG00000106511	354.522	4.94422	0.252423	19.5871	1.99392e-85	4.16201e-83	MEOX2
ENSG00000104936	2159.75	2.36089	0.122307	19.303	5.06788e-83	1.04757e-80	DMPK
ENSG00000077942	2558.62	-4.17477	0.216326	-19.2985	5.5315e-83	1.13241e-80	FBLN1
ENSG00000159403	1256.23	-4.05944	0.210915	-19.2468	1.50098e-82	3.04355e-80	C1R
ENSG00000042493	753.063	-3.88278	0.202149	-19.2075	3.20303e-82	6.43355e-80	CAPG
ENSG00000072163	765.419	3.03242	0.159196	19.0483	6.78083e-81	1.34926e-78	LIMS2
ENSG00000152049	1029.8	2.60417	0.13675	19.0433	7.46432e-81	1.47151e-78	KCNE4
ENSG00000163431	1610.63	2.69819	0.14172	19.0388	8.13699e-81	1.5894e-78	LMOD1
ENSG00000113739	8775.53	2.27537	0.119552	19.0324	9.19579e-81	1.77989e-78	STC2
ENSG00000221869	729.732	-3.96663	0.208993	-18.9797	2.50883e-80	4.81222e-78	CEBPD
ENSG00000130477	409.716	5.93717	0.314532	18.8762	1.79035e-79	3.40342e-77	UNC13A
ENSG00000122862	566.092	6.95352	0.368724	18.8583	2.51069e-79	4.73055e-77	SRGN
ENSG00000157227	7653.46	-1.78241	0.0951019	-18.7421	2.24545e-78	4.19367e-76	MMP14
ENSG00000183160	1545.41	-4.21311	0.225351	-18.6958	5.35575e-78	9.9156e-76	TMEM119
ENSG00000167641	673.569	5.33878	0.285737	18.6842	6.6526e-78	1.22104e-75	PPP1R14A
ENSG00000116260	6159.03	2.02059	0.108514	18.6206	2.1859e-77	3.97778e-75	QSOX1
ENSG00000106976	423.956	-5.70261	0.306708	-18.593	3.66436e-77	6.61168e-75	DNM1
ENSG00000108854	2389.19	2.92146	0.158348	18.4496	5.2497e-76	9.39255e-74	SMURF2
ENSG00000106333	2089.88	-2.32469	0.126725	-18.3444	3.66226e-75	6.49777e-73	PCOLCE
ENSG00000020181	2611.05	-2.62345	0.143931	-18.2271	3.14504e-74	5.53397e-72	ADGRA2
ENSG00000125430	398.636	-7.25637	0.398262	-18.2201	3.57436e-74	6.23785e-72	HS3ST3B1
ENSG00000138829	521.904	-4.63861	0.255275	-18.171	8.7557e-74	1.51559e-71	FBN2
ENSG00000204291	420.783	-5.05761	0.279305	-18.1078	2.76505e-73	4.74763e-71	COL15A1
ENSG00000159176	3901.53	2.12708	0.11772	18.069	5.59125e-73	9.52347e-71	CSRP1
ENSG00000182253	661.908	2.95265	0.163664	18.0409	9.29977e-73	1.57144e-70	SYNM
ENSG00000106484	495.629	5.81453	0.322447	18.0325	1.0829e-72	1.81543e-70	MEST
ENSG00000109846	5108.28	2.20965	0.122588	18.025	1.23941e-72	2.06158e-70	CRYAB
ENSG00000115594	1574.6	-3.64714	0.202388	-18.0205	1.34509e-72	2.22002e-70	IL1R1
ENSG00000225614	3159.36	2.72246	0.151712	17.9449	5.25611e-72	8.6083e-70	ZNF469
ENSG00000115232	2535.56	-2.8978	0.161572	-17.9351	6.27491e-72	1.01984e-69	ITGA4
ENSG00000078401	750.539	2.74928	0.153366	17.9262	7.36241e-72	1.18752e-69	EDN1
ENSG00000167779	652.581	-2.84087	0.159005	-17.8665	2.15169e-71	3.44448e-69	IGFBP6
ENSG00000101335	9780.11	2.0803	0.116473	17.8607	2.38492e-71	3.78935e-69	MYL9
ENSG00000154734	6482.18	2.54655	0.143275	17.7739	1.12642e-70	1.77649e-68	ADAMTS1
ENSG00000169432	1093.91	3.14164	0.177217	17.7276	2.56771e-70	4.01978e-68	SCN9A
ENSG00000090530	2578.65	3.51639	0.198398	17.7239	2.74118e-70	4.26003e-68	P3H2
ENSG00000077943	779.569	4.14729	0.234962	17.6509	1.00133e-69	1.54487e-67	ITGA8
ENSG00000065809	1263.13	5.4403	0.308615	17.6281	1.49925e-69	2.29644e-67	FAM107B
ENSG00000135074	2693.68	2.23689	0.127246	17.5792	3.55262e-69	5.40278e-67	ADAM19
ENSG00000102935	433.623	5.73212	0.32697	17.531	8.3037e-69	1.25386e-66	ZNF423
ENSG00000115738	867.881	-3.71948	0.21322	-17.4444	3.79866e-68	5.69559e-66	ID2
ENSG00000082482	1148.04	-4.93116	0.283864	-17.3716	1.35478e-67	2.01711e-65	KCNK2
ENSG00000087303	6459.32	2.47581	0.143293	17.278	6.89505e-67	1.01946e-64	NID2
ENSG00000111885	893.582	-2.32445	0.13471	-17.2552	1.02319e-66	1.5024e-64	MAN1A1
ENSG00000144810	15304.8	1.83318	0.106531	17.208	2.31305e-66	3.37309e-64	COL8A1
ENSG00000170624	981.469	-3.73655	0.217275	-17.1974	2.77923e-66	4.02534e-64	SGCD
ENSG00000125868	14020	1.86914	0.108754	17.1868	3.33325e-66	4.79515e-64	DSTN
ENSG00000173530	1641.29	2.84174	0.166108	17.1078	1.29902e-65	1.8562e-63	TNFRSF10D
ENSG00000078018	803.446	3.42532	0.200417	17.091	1.73172e-65	2.458e-63	MAP2
ENSG00000133026	2524.91	-2.81227	0.164937	-17.0506	3.45745e-65	4.875e-63	MYH10
ENSG00000137672	1262.75	10.3752	0.608679	17.0455	3.77498e-65	5.2877e-63	TRPC6
ENSG00000134508	381.897	-4.84367	0.284643	-17.0166	6.18225e-65	8.60303e-63	CABLES1
ENSG00000180818	698.22	-10.3825	0.612418	-16.9532	1.8214e-64	2.51815e-62	HOXC10
ENSG00000115380	1103.18	-3.33579	0.197005	-16.9325	2.59039e-64	3.55819e-62	EFEMP1
ENSG00000008441	5400.78	-1.83194	0.108204	-16.9304	2.68371e-64	3.66275e-62	NFIX
ENSG00000002834	12892.9	1.99093	0.11797	16.8766	6.68836e-64	9.07018e-62	LASP1
ENSG00000149201	256.366	6.52936	0.387164	16.8646	8.19645e-64	1.1045e-61	CCDC81
ENSG00000198467	30432.7	1.67918	0.0997539	16.8332	1.39309e-63	1.86542e-61	TPM2
ENSG00000163513	2356.76	-1.90261	0.113272	-16.7969	2.5727e-63	3.42346e-61	TGFBR2
ENSG00000165323	472.753	-4.9602	0.295637	-16.778	3.53468e-63	4.67433e-61	FAT3
ENSG00000115457	2748.51	7.88916	0.470873	16.7543	5.26422e-63	6.91855e-61	IGFBP2
ENSG00000140545	4200.7	2.45017	0.146621	16.7109	1.09099e-62	1.42505e-60	MFGE8
ENSG00000151150	656.164	5.28373	0.316268	16.7065	1.17528e-62	1.52579e-60	ANK3
ENSG00000074527	7327.1	9.59569	0.576358	16.6489	3.08445e-62	3.98006e-60	NTN4
ENSG00000105088	784.064	4.26323	0.256908	16.5944	7.65603e-62	9.81955e-60	OLFM2
ENSG00000277586	548.904	5.82369	0.351323	16.5764	1.03157e-61	1.31515e-59	NEFL
ENSG00000197442	452.363	3.79668	0.229239	16.5621	1.30907e-61	1.65901e-59	MAP3K5
ENSG00000120149	245.668	5.78012	0.350684	16.4824	4.90798e-61	6.18318e-59	MSX2
ENSG00000211455	1252.61	2.91703	0.177035	16.4772	5.35426e-61	6.70573e-59	STK38L
ENSG00000110031	369.915	-4.51928	0.275412	-16.4091	1.64512e-60	2.04832e-58	LPXN
ENSG00000151388	3077.18	3.24136	0.198019	16.3689	3.18893e-60	3.94741e-58	ADAMTS12
ENSG00000150636	286.49	5.50229	0.337667	16.295	1.07108e-59	1.31817e-57	CCDC102B
ENSG00000166482	749.667	-3.14944	0.19394	-16.2393	2.66152e-59	3.25669e-57	MFAP4
ENSG00000137573	4693.97	-3.48605	0.21473	-16.2346	2.87293e-59	3.49529e-57	SULF1
ENSG00000064703	1285.93	2.70862	0.167066	16.2129	4.08925e-59	4.94683e-57	DDX20
ENSG00000186340	6239.81	-2.58945	0.159958	-16.1883	6.10293e-59	7.3411e-57	THBS2
ENSG00000135842	1435.83	-2.58752	0.159885	-16.1836	6.58018e-59	7.87071e-57	NIBAN1
ENSG00000178031	1954.1	-3.22542	0.200882	-16.0563	5.16124e-58	6.13899e-56	ADAMTSL1
ENSG00000165072	296.521	6.93141	0.432483	16.027	8.27963e-58	9.79342e-56	MAMDC2
ENSG00000145936	440.419	5.43703	0.339469	16.0163	9.83581e-58	1.15698e-55	KCNMB1
ENSG00000149591	19747	1.75111	0.109365	16.0116	1.05993e-57	1.23995e-55	TAGLN
ENSG00000151474	1242.31	2.85883	0.178595	16.0073	1.13575e-57	1.32138e-55	FRMD4A
ENSG00000130176	1351.62	3.23225	0.202657	15.9494	2.87796e-57	3.33014e-55	CNN1
ENSG00000156103	398.621	-9.03144	0.567891	-15.9035	5.99328e-57	6.89746e-55	MMP16
ENSG00000196611	1353.14	-2.98773	0.188469	-15.8527	1.34754e-56	1.5425e-54	MMP1
ENSG00000064042	1127.84	-5.30253	0.335388	-15.8101	2.64877e-56	3.01578e-54	LIMCH1
ENSG00000164176	1624.49	2.44821	0.155014	15.7935	3.4464e-56	3.90304e-54	EDIL3
ENSG00000145681	846.421	-11.921	0.754826	-15.7931	3.47107e-56	3.91019e-54	HAPLN1
ENSG00000168427	222.118	5.9623	0.379635	15.7053	1.39018e-55	1.55781e-53	KLHL30
ENSG00000069431	838.707	-3.25477	0.207465	-15.6883	1.81998e-55	2.02875e-53	ABCC9
ENSG00000240694	366.247	5.20254	0.333288	15.6097	6.25047e-55	6.93119e-53	PNMA2
ENSG00000188643	598.502	-4.07282	0.261351	-15.5837	9.39284e-55	1.03618e-52	S100A16
ENSG00000120820	330.777	-3.82354	0.245492	-15.575	1.07639e-54	1.18131e-52	GLT8D2
ENSG00000149451	561.562	-5.23657	0.336351	-15.5687	1.18711e-54	1.29614e-52	ADAM33
ENSG00000176171	2226.63	1.63863	0.10541	15.5454	1.71071e-54	1.8583e-52	BNIP3
ENSG00000182261	341.213	6.84292	0.441543	15.4978	3.59226e-54	3.88238e-52	NLRP10
ENSG00000172331	555.493	2.7924	0.180413	15.4778	4.89748e-54	5.26628e-52	BPGM
ENSG00000122861	507.072	3.02473	0.195748	15.4521	7.30084e-54	7.81116e-52	PLAU
ENSG00000112078	3690.17	2.3707	0.153641	15.4301	1.02695e-53	1.09324e-51	KCTD20
ENSG00000158270	696.225	-5.45781	0.355304	-15.3609	2.99203e-53	3.16932e-51	COLEC12
ENSG00000168505	586.22	8.80204	0.573756	15.3411	4.06388e-53	4.28337e-51	GBX2
ENSG00000050165	5027.13	1.46624	0.0959494	15.2814	1.0171e-52	1.06675e-50	DKK3
ENSG00000169184	2052	-2.85109	0.186987	-15.2475	1.70963e-52	1.7843e-50	MN1
ENSG00000005884	4560.32	1.99335	0.130951	15.2221	2.52198e-52	2.61929e-50	ITGA3
ENSG00000134775	501.32	-4.03108	0.265261	-15.1967	3.72057e-52	3.84537e-50	FHOD3
ENSG00000132000	226.653	-3.90759	0.2573	-15.1869	4.31805e-52	4.44134e-50	PODNL1
ENSG00000133816	6899.29	1.88256	0.124319	15.143	8.43173e-52	8.63077e-50	MICAL2
ENSG00000112769	2681.53	-3.43531	0.228812	-15.0137	5.9733e-51	6.08505e-49	LAMA4
ENSG00000113657	946.082	-3.05013	0.204392	-14.9229	2.33846e-50	2.37086e-48	DPYSL3
ENSG00000116285	1578.94	3.61868	0.242636	14.914	2.67198e-50	2.69617e-48	ERRFI1
ENSG00000240583	514.703	3.55676	0.239788	14.8329	8.97456e-50	9.01308e-48	AQP1
ENSG00000149131	477.907	-4.53973	0.30616	-14.828	9.66119e-50	9.65711e-48	SERPING1
ENSG00000185630	864.94	-4.37525	0.296745	-14.7441	3.35696e-49	3.33986e-47	PBX1
ENSG00000141753	8174.24	1.57183	0.106993	14.691	7.35917e-49	7.28763e-47	IGFBP4
ENSG00000181104	821.148	2.53855	0.173315	14.6471	1.40692e-48	1.3868e-46	F2R
ENSG00000086062	2533.88	-1.42281	0.0972138	-14.6359	1.65754e-48	1.6263e-46	B4GALT1
ENSG00000076716	930.678	-2.68791	0.18371	-14.6312	1.77547e-48	1.73402e-46	GPC4
ENSG00000136378	1094.53	3.26358	0.22402	14.5682	4.47232e-48	4.34795e-46	ADAMTS7
ENSG00000149596	581.347	2.75986	0.190041	14.5225	8.72987e-48	8.44853e-46	JPH2
ENSG00000146122	1814.77	1.94946	0.134678	14.475	1.74415e-47	1.6803e-45	DAAM2
ENSG00000108639	245.496	3.60712	0.249228	14.4732	1.78982e-47	1.71653e-45	SYNGR2
ENSG00000163017	5397.48	14.8577	1.02787	14.4548	2.33709e-47	2.23134e-45	ACTG2
ENSG00000075223	1426.42	-3.20212	0.221628	-14.4482	2.57371e-47	2.44629e-45	SEMA3C
ENSG00000149968	2080.73	-14.8326	1.02853	-14.4212	3.80476e-47	3.60031e-45	MMP3
ENSG00000140285	3176.16	-11.8566	0.822189	-14.4207	3.8325e-47	3.61052e-45	FGF7
ENSG00000164733	8991.75	-1.75343	0.121632	-14.4159	4.11236e-47	3.8571e-45	CTSB
ENSG00000154556	636.279	2.99405	0.208247	14.3774	7.17491e-47	6.70004e-45	SORBS2
ENSG00000176771	224.278	5.65611	0.39357	14.3713	7.83385e-47	7.28343e-45	NCKAP5
ENSG00000076706	3183.7	4.37878	0.304716	14.37	7.97965e-47	7.38673e-45	MCAM
ENSG00000150551	257.502	4.43074	0.308558	14.3595	9.29014e-47	8.56262e-45	LYPD1
ENSG00000092607	485.295	-2.75093	0.191951	-14.3314	1.39258e-46	1.27799e-44	TBX15
ENSG00000134294	8825.05	-1.65829	0.115732	-14.3287	1.44835e-46	1.32347e-44	SLC38A2
ENSG00000147119	294.421	3.34198	0.234002	14.2818	2.83979e-46	2.58384e-44	CHST7
ENSG00000112655	2225.47	-2.03116	0.142717	-14.2321	5.79373e-46	5.24912e-44	PTK7
ENSG00000152492	2479.45	1.50048	0.105808	14.1812	1.19799e-45	1.08078e-43	CCDC50
ENSG00000261150	286.074	6.46818	0.457303	14.1442	2.02824e-45	1.82207e-43	EPPK1
ENSG00000111859	1009.19	2.36821	0.167729	14.1193	2.89043e-45	2.58572e-43	NEDD9
ENSG00000106366	32690.5	1.45361	0.103184	14.0875	4.53111e-45	4.03648e-43	SERPINE1
ENSG00000101333	3086.72	3.25131	0.231027	14.0733	5.54532e-45	4.91939e-43	PLCB4
ENSG00000128294	1171.07	1.94485	0.138423	14.05	7.70091e-45	6.80332e-43	TPST2
ENSG00000157168	910.753	-4.74599	0.338455	-14.0225	1.13569e-44	9.95549e-43	NRG1
ENSG00000174600	305.33	7.89733	0.563192	14.0224	1.13625e-44	9.95549e-43	CMKLR1
ENSG00000129116	7232.58	1.28815	0.0923143	13.954	2.9752e-44	2.59611e-42	PALLD
ENSG00000125968	649.858	-3.98104	0.285998	-13.9198	4.80065e-44	4.17186e-42	ID1
ENSG00000138675	3053.92	2.53275	0.18213	13.9063	5.79921e-44	5.01915e-42	FGF5
ENSG00000103888	13097.8	-1.73684	0.125169	-13.876	8.85178e-44	7.63009e-42	CEMIP
ENSG00000013297	661.758	-2.43981	0.175854	-13.8741	9.0968e-44	7.80967e-42	CLDN11
ENSG00000124212	761.798	-3.92299	0.283804	-13.8229	1.85505e-43	1.58618e-41	PTGIS
ENSG00000162433	1254.39	2.5282	0.18302	13.8138	2.10506e-43	1.79275e-41	AK4
ENSG00000115884	586.117	-4.68571	0.339436	-13.8044	2.39723e-43	2.03344e-41	SDC1
ENSG00000131386	159.079	-6.03512	0.439486	-13.7322	6.50963e-43	5.49986e-41	GALNT15
ENSG00000166341	233.786	-5.4789	0.399974	-13.6982	1.04144e-42	8.76415e-41	DCHS1
ENSG00000139211	803.793	2.13815	0.156248	13.6844	1.25828e-42	1.05472e-40	AMIGO2
ENSG00000229847	1184.15	-2.45582	0.179485	-13.6825	1.291e-42	1.07791e-40	EMX2OS
ENSG00000133392	2724.72	9.11627	0.667929	13.6486	2.0591e-42	1.71251e-40	MYH11
ENSG00000013563	623.46	3.51693	0.257842	13.6399	2.32023e-42	1.92218e-40	DNASE1L1
ENSG00000187479	288.995	4.36357	0.320834	13.6007	3.96532e-42	3.27231e-40	C11orf96
ENSG00000106546	3823.41	2.05369	0.151281	13.5753	5.61031e-42	4.61194e-40	AHR
ENSG00000221963	579.034	-2.86945	0.211416	-13.5725	5.83098e-42	4.7749e-40	APOL6
ENSG00000182022	236.083	6.31803	0.466232	13.5513	7.78751e-42	6.35264e-40	CHST15
ENSG00000134013	12231.9	1.57374	0.116186	13.5449	8.48923e-42	6.89864e-40	LOXL2
ENSG00000143387	1628.51	-3.1119	0.23038	-13.5077	1.40834e-41	1.14011e-39	CTSK
ENSG00000187800	627.003	4.72366	0.349714	13.5072	1.41797e-41	1.14356e-39	PEAR1
ENSG00000065534	10113.6	1.87618	0.13896	13.5016	1.53109e-41	1.23013e-39	MYLK
ENSG00000171385	320.374	3.5683	0.265131	13.4586	2.73877e-41	2.19215e-39	KCND3
ENSG00000138131	303.421	-3.83462	0.28495	-13.4572	2.79471e-41	2.22855e-39	LOXL4
ENSG00000154447	2119.43	1.57521	0.117234	13.4364	3.69843e-41	2.93818e-39	SH3RF1
ENSG00000183688	1438.31	-1.83772	0.13734	-13.3808	7.83224e-41	6.19911e-39	RFLNB
ENSG00000188042	1503.2	1.91485	0.143222	13.3698	9.08326e-41	7.16266e-39	ARL4C
ENSG00000132386	313.192	-3.34785	0.250691	-13.3545	1.11562e-40	8.7648e-39	SERPINF1
ENSG00000084636	2938.13	-2.56081	0.192237	-13.3211	1.74507e-40	1.36597e-38	COL16A1
ENSG00000176658	6172.19	-2.19034	0.164519	-13.3136	1.92942e-40	1.50474e-38	MYO1D
ENSG00000162496	368.58	-3.52422	0.264848	-13.3066	2.11897e-40	1.64653e-38	DHRS3
ENSG00000033867	2349.16	1.68079	0.126392	13.2982	2.37187e-40	1.83634e-38	SLC4A7
ENSG00000149218	1824.49	2.04844	0.154145	13.2891	2.67801e-40	2.06586e-38	ENDOD1
ENSG00000174564	144.603	-5.44295	0.410413	-13.2621	3.83965e-40	2.95126e-38	IL20RB
ENSG00000204520	853.689	1.88362	0.142056	13.2597	3.9662e-40	3.03757e-38	MICA
ENSG00000013016	1075.4	2.03744	0.153764	13.2504	4.49014e-40	3.42651e-38	EHD3
ENSG00000143878	1578.87	2.01228	0.151941	13.2438	4.90237e-40	3.72773e-38	RHOB
ENSG00000072110	23441.7	1.2293	0.0929759	13.2217	6.57518e-40	4.98193e-38	ACTN1
ENSG00000112186	1010.54	1.87209	0.14192	13.1912	9.8566e-40	7.44173e-38	CAP2
ENSG00000100600	1993.93	1.84714	0.140148	13.18	1.14466e-39	8.61167e-38	LGMN
ENSG00000096433	1564.83	-2.10987	0.160628	-13.1351	2.0713e-39	1.55282e-37	ITPR3
ENSG00000122420	286.683	-4.14372	0.316647	-13.0862	3.94772e-39	2.94915e-37	PTGFR
ENSG00000150594	281.964	-3.15256	0.241078	-13.0769	4.46093e-39	3.3209e-37	ADRA2A
ENSG00000140836	3395.35	1.69912	0.130208	13.0493	6.4138e-39	4.75806e-37	ZFHX3
ENSG00000145423	826.515	-13.501	1.0351	-13.0432	6.94752e-39	5.1361e-37	SFRP2
ENSG00000135269	725.745	2.92696	0.22447	13.0394	7.30284e-39	5.3801e-37	TES
ENSG00000144791	1092.7	2.39631	0.183854	13.0338	7.86387e-39	5.77343e-37	LIMD1
ENSG00000253293	156.376	-4.1917	0.321616	-13.0332	7.91687e-39	5.79238e-37	HOXA10
ENSG00000167996	38353.7	-1.38083	0.106032	-13.0228	9.08263e-39	6.62255e-37	FTH1
ENSG00000137449	694.995	2.10067	0.161631	12.9967	1.27757e-38	9.28351e-37	CPEB2
ENSG00000151729	631.348	2.98849	0.230288	12.9772	1.64773e-38	1.19326e-36	SLC25A4
ENSG00000110330	1330.28	1.98749	0.15357	12.9419	2.61172e-38	1.88292e-36	BIRC2
ENSG00000131459	206.024	-8.58665	0.663487	-12.9417	2.61775e-38	1.88292e-36	GFPT2
ENSG00000153993	562.236	-4.48138	0.34791	-12.8808	5.77121e-38	4.1372e-36	SEMA3D
ENSG00000169439	3498.02	2.19572	0.170768	12.8579	7.76634e-38	5.54876e-36	SDC2
ENSG00000198947	725.477	2.91374	0.227383	12.8143	1.36448e-37	9.71608e-36	DMD
ENSG00000035403	17172.6	1.27223	0.0993375	12.8072	1.49449e-37	1.06064e-35	VCL
ENSG00000197594	1179.13	-3.19702	0.250101	-12.7829	2.04293e-37	1.44505e-35	ENPP1
ENSG00000173114	130.261	5.90009	0.461746	12.7778	2.18207e-37	1.53836e-35	LRRN3
ENSG00000110047	2392.9	2.13969	0.167962	12.7391	3.58561e-37	2.51951e-35	EHD1
ENSG00000151914	25657	-1.21124	0.0951099	-12.7352	3.76979e-37	2.64022e-35	DST
ENSG00000169760	118.125	-8.26432	0.648974	-12.7344	3.80598e-37	2.65682e-35	NLGN1
ENSG00000184347	5291.12	-2.00231	0.157506	-12.7126	5.03568e-37	3.50375e-35	SLIT3
ENSG00000136235	4700.81	-1.30659	0.102879	-12.7002	5.89759e-37	4.09009e-35	GPNMB
ENSG00000083857	25937.9	1.2981	0.102308	12.6881	6.88008e-37	4.75597e-35	FAT1
ENSG00000137393	237.227	3.13283	0.246985	12.6843	7.22866e-37	4.98076e-35	RNF144B
ENSG00000074416	1968.31	1.57416	0.124154	12.6791	7.72061e-37	5.30257e-35	MGLL
ENSG00000275342	567.236	2.22473	0.176127	12.6314	1.41796e-36	9.70732e-35	PRAG1
ENSG00000139292	466.074	9.49406	0.753463	12.6006	2.0966e-36	1.43073e-34	LGR5
ENSG00000162407	2937.39	-1.54578	0.122776	-12.5903	2.38853e-36	1.62473e-34	PLPP3
ENSG00000263426	922.473	4.05106	0.321955	12.5827	2.62926e-36	1.78279e-34	RN7SL471P
ENSG00000117152	2487.63	2.0405	0.162648	12.5455	4.20572e-36	2.84267e-34	RGS4
ENSG00000105825	968.823	1.98075	0.158291	12.5134	6.30828e-36	4.2503e-34	TFPI2
ENSG00000178033	667.74	1.98629	0.15935	12.4649	1.16019e-35	7.79233e-34	CALHM5
ENSG00000148154	1072.41	1.82996	0.147389	12.4159	2.14396e-35	1.43544e-33	UGCG
ENSG00000174738	982.214	-2.19716	0.177044	-12.4103	2.29862e-35	1.53416e-33	NR1D2
ENSG00000242779	147.192	3.97431	0.320281	12.4088	2.34119e-35	1.5577e-33	ZNF702P
ENSG00000157404	970.434	3.60913	0.291006	12.4022	2.54093e-35	1.68533e-33	KIT
ENSG00000120738	1962.58	-1.82939	0.147644	-12.3906	2.93991e-35	1.9439e-33	EGR1
ENSG00000197635	1312.13	-6.63674	0.535968	-12.3827	3.24147e-35	2.13666e-33	DPP4
ENSG00000167157	785.361	-2.18302	0.176479	-12.3699	3.80397e-35	2.4997e-33	PRRX2
ENSG00000176842	313.144	-3.2189	0.260687	-12.3477	5.00969e-35	3.28189e-33	IRX5
ENSG00000185070	1996.33	-5.94379	0.481858	-12.3352	5.85762e-35	3.8256e-33	FLRT2
ENSG00000157827	537.872	-2.30761	0.187197	-12.3272	6.46882e-35	4.21186e-33	FMNL2
ENSG00000212724	651.552	2.46627	0.200211	12.3184	7.21319e-35	4.68219e-33	KRTAP2-3
ENSG00000163681	1976.84	2.11053	0.171445	12.3102	7.98159e-35	5.16523e-33	SLMAP
ENSG00000109814	3310.54	1.97834	0.160977	12.2896	1.03017e-34	6.64647e-33	UGDH
ENSG00000122691	892.109	-2.173	0.17727	-12.2581	1.51964e-34	9.77482e-33	TWIST1
ENSG00000107562	2671.83	-1.5982	0.130552	-12.2419	1.85688e-34	1.19081e-32	CXCL12
ENSG00000150687	8117.93	1.49764	0.122589	12.2168	2.52778e-34	1.61618e-32	PRSS23
ENSG00000243137	836.762	-3.3828	0.277369	-12.196	3.26324e-34	2.08017e-32	PSG4
ENSG00000177706	889.378	-2.37975	0.195139	-12.1951	3.30064e-34	2.09773e-32	FAM20C
ENSG00000159674	633.361	-3.82809	0.314324	-12.1788	4.03161e-34	2.55467e-32	SPON2
ENSG00000156466	668.254	3.1537	0.259008	12.1761	4.16698e-34	2.63261e-32	GDF6
ENSG00000171793	1173.08	2.06564	0.16967	12.1745	4.2508e-34	2.67763e-32	CTPS1
ENSG00000010818	2000.28	-3.12517	0.256873	-12.1662	4.70514e-34	2.95508e-32	HIVEP2
ENSG00000185950	949.566	-1.6066	0.132328	-12.1411	6.39934e-34	4.00731e-32	IRS2
ENSG00000184058	144.668	-6.06208	0.500906	-12.1022	1.02794e-33	6.41817e-32	TBX1
ENSG00000164283	174.53	5.20117	0.429964	12.0968	1.0985e-33	6.83867e-32	ESM1
ENSG00000073712	4702.41	1.59622	0.132001	12.0924	1.15783e-33	7.18697e-32	FERMT2
ENSG00000077420	424.064	-12.5388	1.03802	-12.0795	1.35491e-33	8.38586e-32	APBB1IP
ENSG00000145730	6541.82	-1.54037	0.127704	-12.0621	1.67493e-33	1.03365e-31	PAM
ENSG00000184588	172.639	-5.04049	0.419415	-12.0179	2.86132e-33	1.7607e-31	PDE4B
ENSG00000166250	2608.06	-2.5662	0.213554	-12.0166	2.9072e-33	1.78378e-31	CLMP
ENSG00000280143	907.955	2.15398	0.179291	12.0139	3.00382e-33	1.83777e-31	AP000892.4
ENSG00000196569	1391.75	-1.91053	0.159291	-11.994	3.82181e-33	2.33153e-31	LAMA2
ENSG00000170561	226.682	-3.03856	0.254643	-11.9326	7.99864e-33	4.86569e-31	IRX2
ENSG00000100889	886.076	-1.69116	0.141853	-11.9219	9.09869e-33	5.51909e-31	PCK2
ENSG00000176971	299.479	-3.50368	0.293979	-11.9181	9.52315e-33	5.76015e-31	FIBIN
ENSG00000061337	370.407	2.97492	0.250074	11.8962	1.23918e-32	7.47406e-31	LZTS1
ENSG00000184232	521.918	-2.03292	0.170893	-11.8959	1.24333e-32	7.47791e-31	OAF
ENSG00000112297	388.424	-12.4121	1.04504	-11.8772	1.55524e-32	9.32752e-31	CRYBG1
ENSG00000087253	709.906	3.28955	0.277233	11.8657	1.78505e-32	1.06757e-30	LPCAT2
ENSG00000204941	1605.13	-7.21742	0.608566	-11.8597	1.91643e-32	1.14294e-30	PSG5
ENSG00000213190	236.052	2.56033	0.217018	11.7978	4.00698e-32	2.38303e-30	MLLT11
ENSG00000128641	9076.05	1.74243	0.148023	11.7713	5.48664e-32	3.25393e-30	MYO1B
ENSG00000134243	1716.72	2.04436	0.173717	11.7684	5.68109e-32	3.35989e-30	SORT1
ENSG00000198768	342.723	-2.66751	0.226848	-11.759	6.34545e-32	3.74241e-30	APCDD1L
ENSG00000166949	1990.28	1.47693	0.126105	11.7119	1.10804e-31	6.51695e-30	SMAD3
ENSG00000079102	488.931	-4.08555	0.34919	-11.7001	1.27314e-31	7.46736e-30	RUNX1T1
ENSG00000129353	1473.69	1.837	0.157015	11.6995	1.28172e-31	7.49699e-30	SLC44A2
ENSG00000179772	539.501	12.1504	1.03919	11.6921	1.39848e-31	8.15753e-30	FOXS1
ENSG00000099250	5784.87	-2.49385	0.213479	-11.682	1.57625e-31	9.16938e-30	NRP1
ENSG00000007237	364.281	-12.318	1.05519	-11.6738	1.73595e-31	1.00709e-29	GAS7
ENSG00000196182	676.383	2.24033	0.192335	11.6481	2.34743e-31	1.35813e-29	STK40
ENSG00000164171	314.655	-3.36832	0.289368	-11.6402	2.5728e-31	1.48448e-29	ITGA2
ENSG00000166033	6433.15	-1.27609	0.109757	-11.6265	3.02075e-31	1.73824e-29	HTRA1
ENSG00000154237	836.726	-3.59508	0.309524	-11.6148	3.46411e-31	1.98799e-29	LRRK1
ENSG00000162576	6759.49	-1.4795	0.127467	-11.6069	3.80097e-31	2.17544e-29	MXRA8
ENSG00000159200	2489.97	1.32867	0.114547	11.5993	4.15227e-31	2.37013e-29	RCAN1
ENSG00000044524	162.58	-5.53627	0.478093	-11.5799	5.21144e-31	2.95885e-29	EPHA3
ENSG00000211445	457.864	2.74167	0.23676	11.58	5.2068e-31	2.95885e-29	GPX3
ENSG00000168016	419.717	-2.2973	0.198458	-11.5758	5.46747e-31	3.09595e-29	TRANK1
ENSG00000135272	594.502	-2.32127	0.200675	-11.5673	6.03324e-31	3.40726e-29	MDFIC
ENSG00000070882	768.735	-2.29164	0.198183	-11.5632	6.32932e-31	3.56502e-29	OSBPL3
ENSG00000083444	7117.47	1.40714	0.121821	11.5509	7.30652e-31	4.10457e-29	PLOD1
ENSG00000109686	1058.2	-2.35018	0.204017	-11.5195	1.05172e-30	5.89267e-29	SH3D19
ENSG00000164692	201893	-0.979098	0.0850112	-11.5173	1.07972e-30	6.0337e-29	COL1A2
ENSG00000104447	1103.75	-2.11051	0.183442	-11.5051	1.24389e-30	6.93289e-29	TRPS1
ENSG00000138135	173.144	-8.81752	0.767017	-11.4959	1.38387e-30	7.69295e-29	CH25H
ENSG00000082397	470.566	-10.8432	0.943609	-11.4912	1.46105e-30	8.10086e-29	EPB41L3
ENSG00000187688	958.161	2.25655	0.196616	11.477	1.72242e-30	9.52519e-29	TRPV2
ENSG00000055163	312.8	3.60435	0.314134	11.4739	1.78354e-30	9.83763e-29	CYFIP2
ENSG00000178919	450.133	11.8899	1.03792	11.4554	2.20855e-30	1.21505e-28	FOXE1
ENSG00000134333	12446.7	1.14609	0.100079	11.4519	2.30122e-30	1.26277e-28	LDHA
ENSG00000033170	910.68	-2.71996	0.237605	-11.4474	2.42318e-30	1.32627e-28	FUT8
ENSG00000113578	533.078	3.77809	0.330593	11.4282	3.02252e-30	1.65006e-28	FGF1
ENSG00000104435	273.783	-11.9074	1.04245	-11.4225	3.2267e-30	1.75703e-28	STMN2
ENSG00000010278	683.083	1.77079	0.155594	11.3808	5.21111e-30	2.83035e-28	CD9
ENSG00000253368	324.727	-3.99187	0.350977	-11.3736	5.66095e-30	3.06685e-28	TRNP1
ENSG00000102802	526.324	2.58848	0.228371	11.3345	8.85137e-30	4.78311e-28	MEDAG
ENSG00000154917	175.061	4.09743	0.36186	11.3233	1.00661e-29	5.42578e-28	RAB6B
ENSG00000175879	85.8476	-4.5136	0.400341	-11.2744	1.7561e-29	9.44171e-28	HOXD8
ENSG00000144063	746.627	-6.81637	0.605516	-11.2571	2.13599e-29	1.14552e-27	MALL
ENSG00000138623	1101.42	-1.58294	0.140829	-11.2402	2.58747e-29	1.38417e-27	SEMA7A
ENSG00000166396	260.227	-11.8316	1.05496	-11.2152	3.43425e-29	1.83255e-27	SERPINB7
ENSG00000151012	2115.41	1.50403	0.134204	11.2071	3.76298e-29	2.00294e-27	SLC7A11
ENSG00000134531	3079.71	-1.39931	0.125085	-11.1869	4.72741e-29	2.51001e-27	EMP1
ENSG00000138685	2478.08	-1.55262	0.139033	-11.1673	5.89533e-29	3.12233e-27	FGF2
ENSG00000124615	469.112	2.6093	0.234049	11.1485	7.28023e-29	3.84624e-27	MOCS1
ENSG00000163909	187.428	7.88567	0.707493	11.1459	7.49579e-29	3.95032e-27	HEYL
ENSG00000132669	1083.06	-1.4311	0.128453	-11.141	7.91923e-29	4.16317e-27	RIN2
ENSG00000154553	149.969	4.43657	0.398514	11.1328	8.68687e-29	4.55547e-27	PDLIM3
ENSG00000185112	536.671	1.84382	0.165807	11.1203	9.99272e-29	5.2274e-27	FAM43A
ENSG00000021645	209.064	4.55055	0.409331	11.117	1.03651e-28	5.40756e-27	NRXN3
ENSG00000183963	3592.15	1.56634	0.140898	11.1168	1.03879e-28	5.40756e-27	SMTN
ENSG00000172164	602.754	2.25419	0.202982	11.1053	1.18176e-28	6.13677e-27	SNTB1
ENSG00000135636	215.172	4.30927	0.39006	11.0477	2.24849e-28	1.16478e-26	DYSF
ENSG00000162614	3207.6	1.46093	0.132571	11.02	3.06002e-28	1.58133e-26	NEXN
ENSG00000101955	922.776	-1.43227	0.129987	-11.0186	3.10878e-28	1.60264e-26	SRPX
ENSG00000164647	126.943	-3.16763	0.288108	-10.9946	4.05747e-28	2.08666e-26	STEAP1
ENSG00000170606	5797.1	1.19837	0.109153	10.9788	4.83183e-28	2.4789e-26	HSPA4
ENSG00000164530	204.46	-11.485	1.04647	-10.975	5.04186e-28	2.58044e-26	PI16
ENSG00000105880	134.367	6.66824	0.609072	10.9482	6.77856e-28	3.46097e-26	DLX5
ENSG00000142910	2422.08	8.83795	0.80758	10.9438	7.11909e-28	3.62614e-26	TINAGL1
ENSG00000135821	709.282	-2.08151	0.190211	-10.9431	7.167e-28	3.64183e-26	GLUL
ENSG00000149925	12282.1	1.20047	0.109993	10.914	9.8805e-28	5.00871e-26	ALDOA
ENSG00000004478	1209.29	1.27709	0.117245	10.8924	1.25249e-27	6.33416e-26	FKBP4
ENSG00000136732	210.564	-2.79232	0.257156	-10.8585	1.81798e-27	9.17217e-26	GYPC
ENSG00000071127	10336.2	1.48619	0.136923	10.8542	1.90503e-27	9.58863e-26	WDR1
ENSG00000140044	780.777	-2.05839	0.189877	-10.8406	2.20947e-27	1.10948e-25	JDP2
ENSG00000185650	4353.61	-1.61438	0.148946	-10.8387	2.25684e-27	1.1306e-25	ZFP36L1
ENSG00000111452	132.594	-6.98077	0.644203	-10.8363	2.31682e-27	1.15792e-25	ADGRD1
ENSG00000150347	6209.87	1.16918	0.10804	10.8217	2.71623e-27	1.35436e-25	ARID5B
ENSG00000132530	195.51	-2.80187	0.259032	-10.8167	2.86954e-27	1.42746e-25	XAF1
ENSG00000074964	919.451	1.96818	0.182382	10.7915	3.77539e-27	1.8737e-25	ARHGEF10L
ENSG00000122547	96.7831	-6.21066	0.576867	-10.7662	4.97145e-27	2.46156e-25	EEPD1
ENSG00000110852	188.822	-11.3726	1.05714	-10.7578	5.44392e-27	2.68925e-25	CLEC2B
ENSG00000167772	269.491	4.05944	0.377465	10.7545	5.64527e-27	2.78226e-25	ANGPTL4
ENSG00000133030	9613.84	1.44748	0.134879	10.7317	7.22797e-27	3.55406e-25	MPRIP
ENSG00000152953	695.866	1.89364	0.176842	10.7081	9.32598e-27	4.5751e-25	STK32B
ENSG00000188783	169.568	3.70346	0.34605	10.7021	9.95253e-27	4.87125e-25	PRELP
ENSG00000113070	489.998	4.21573	0.394528	10.6855	1.19022e-26	5.81217e-25	HBEGF
ENSG00000148516	1694.36	-2.56284	0.240155	-10.6716	1.38197e-26	6.73307e-25	ZEB1
ENSG00000163815	106.425	4.61064	0.432128	10.6696	1.41205e-26	6.86393e-25	CLEC3B
ENSG00000148798	118.518	4.63614	0.436376	10.6242	2.29975e-26	1.11535e-24	INA
ENSG00000152377	2814.14	-1.86452	0.175593	-10.6184	2.44656e-26	1.18386e-24	SPOCK1
ENSG00000156113	1062.23	-2.29154	0.215832	-10.6172	2.47754e-26	1.19613e-24	KCNMA1
ENSG00000137936	671.345	-1.83789	0.173194	-10.6117	2.6281e-26	1.26595e-24	BCAR3
ENSG00000203618	144.14	4.83438	0.455922	10.6035	2.86957e-26	1.37914e-24	GP1BB
ENSG00000070214	1123.48	-2.25838	0.213114	-10.597	3.07591e-26	1.47446e-24	SLC44A1
ENSG00000123240	5168.05	1.19019	0.112316	10.5969	3.08174e-26	1.47446e-24	OPTN
ENSG00000198300	117.144	5.67849	0.536291	10.5884	3.37146e-26	1.60946e-24	PEG3
ENSG00000185201	507.349	-2.15488	0.203608	-10.5835	3.55534e-26	1.69344e-24	IFITM2
ENSG00000117643	267.198	-3.80347	0.359562	-10.5781	3.76654e-26	1.79003e-24	MAN1C1
ENSG00000163629	2360.16	-1.47552	0.139547	-10.5737	3.94797e-26	1.87207e-24	PTPN13
ENSG00000070404	810.929	1.99418	0.188617	10.5726	3.99178e-26	1.88864e-24	FSTL3
ENSG00000164220	138.19	5.68613	0.538404	10.5611	4.51405e-26	2.13101e-24	F2RL2
ENSG00000165655	417.48	-1.94828	0.184552	-10.5568	4.72397e-26	2.22518e-24	ZNF503
ENSG00000154175	1426.68	1.70608	0.161882	10.5391	5.70641e-26	2.68201e-24	ABI3BP
ENSG00000248698	93.9126	5.66689	0.537959	10.5341	6.0176e-26	2.82204e-24	LINC01085
ENSG00000111341	328.344	2.69111	0.255544	10.5309	6.22145e-26	2.91123e-24	MGP
ENSG00000108679	1320.96	2.27619	0.216483	10.5144	7.41134e-26	3.46041e-24	LGALS3BP
ENSG00000170989	162.316	-11.152	1.06164	-10.5045	8.23814e-26	3.83803e-24	S1PR1
ENSG00000162512	1330.35	-1.91567	0.182741	-10.483	1.03426e-25	4.80795e-24	SDC3
ENSG00000198108	415.668	2.58755	0.246843	10.4826	1.03892e-25	4.81907e-24	CHSY3
ENSG00000164056	148.592	3.82156	0.364629	10.4807	1.0596e-25	4.90432e-24	SPRY1
ENSG00000184371	1209.2	-2.48458	0.237557	-10.4589	1.33402e-25	6.16107e-24	CSF1
ENSG00000164161	2504.37	11.2748	1.0809	10.4309	1.79216e-25	8.25908e-24	HHIP
ENSG00000162849	800.338	-6.52813	0.626522	-10.4196	2.0173e-25	9.27653e-24	KIF26B
ENSG00000198682	1586.18	1.2879	0.123672	10.4138	2.14402e-25	9.83801e-24	PAPSS2
ENSG00000154380	9038.44	1.1309	0.108905	10.3842	2.92575e-25	1.33962e-23	ENAH
ENSG00000149948	807.751	2.08962	0.201844	10.3526	4.07103e-25	1.86001e-23	HMGA2
ENSG00000134668	893.14	1.64049	0.158624	10.342	4.55096e-25	2.07483e-23	SPOCD1
ENSG00000131620	225.698	10.8919	1.05516	10.3225	5.57712e-25	2.53723e-23	ANO1
ENSG00000172819	666.126	-2.01209	0.195023	-10.3172	5.89176e-25	2.67466e-23	RARG
ENSG00000172201	643.918	1.73748	0.16868	10.3004	7.01647e-25	3.17846e-23	ID4
ENSG00000087495	136.599	-10.9054	1.06117	-10.2767	8.97059e-25	4.05505e-23	PHACTR3
ENSG00000071242	1424.54	-2.4756	0.24107	-10.2692	9.69637e-25	4.37385e-23	RPS6KA2
ENSG00000130340	2753.45	-1.24067	0.121032	-10.2507	1.17475e-24	5.28786e-23	SNX9
ENSG00000085511	501.582	-2.24964	0.219999	-10.2257	1.52118e-24	6.83279e-23	MAP3K4
ENSG00000116132	5116	-1.30005	0.127167	-10.2232	1.56156e-24	6.99941e-23	PRRX1
ENSG00000219438	101.057	-6.11967	0.598707	-10.2215	1.58906e-24	7.1077e-23	TAFA5
ENSG00000026025	97266.9	-0.902164	0.0883205	-10.2147	1.70464e-24	7.60871e-23	VIM
ENSG00000173442	1613.84	1.20689	0.118259	10.2056	1.87243e-24	8.34017e-23	EHBP1L1
ENSG00000119138	782.185	1.56996	0.154209	10.1807	2.41767e-24	1.07463e-22	KLF9
ENSG00000160886	652.986	6.03263	0.593133	10.1708	2.67749e-24	1.18763e-22	LY6K
ENSG00000250479	354.992	2.08878	0.205746	10.1523	3.23774e-24	1.43315e-22	CHCHD10
ENSG00000198597	124.791	-10.7722	1.06144	-10.1486	3.36016e-24	1.48426e-22	ZNF536
ENSG00000137767	379.151	2.21362	0.218247	10.1427	3.57132e-24	1.57427e-22	SQOR
ENSG00000119280	5130.21	1.85077	0.182691	10.1306	4.04218e-24	1.77814e-22	C1orf198
ENSG00000137331	1675.05	1.59131	0.157318	10.1152	4.73019e-24	2.0765e-22	IER3
ENSG00000075340	136.625	-10.9004	1.07807	-10.111	4.93702e-24	2.16284e-22	ADD2
ENSG00000169554	3545.81	1.34678	0.133415	10.0946	5.83459e-24	2.55081e-22	ZEB2
ENSG00000169213	5758.15	1.07275	0.106272	10.0944	5.84936e-24	2.55202e-22	RAB3B
ENSG00000188290	143.293	6.15974	0.610477	10.09	6.11433e-24	2.66217e-22	HES4
ENSG00000112246	131.148	-10.8444	1.07493	-10.0884	6.21599e-24	2.70091e-22	SIM1
ENSG00000143867	517.856	1.8834	0.186895	10.0773	6.95907e-24	3.01763e-22	OSR1
ENSG00000183691	85.7832	-6.1958	0.614987	-10.0747	7.14854e-24	3.09349e-22	NOG
ENSG00000064309	488.475	-4.09046	0.406157	-10.0711	7.41256e-24	3.20123e-22	CDON
ENSG00000184985	117.55	-8.31937	0.826227	-10.0691	7.56647e-24	3.26109e-22	SORCS2
ENSG00000147459	4018.03	0.986164	0.0981131	10.0513	9.06623e-24	3.89958e-22	DOCK5
ENSG00000078098	1744.56	-1.90404	0.189484	-10.0486	9.3208e-24	4.00099e-22	FAP
ENSG00000173917	123.974	-10.7606	1.07168	-10.0409	1.00777e-23	4.31718e-22	HOXB2
ENSG00000169604	4772.27	-1.15367	0.115144	-10.0194	1.25229e-23	5.3539e-22	ANTXR1
ENSG00000126562	120.063	-10.7172	1.07038	-10.0126	1.34182e-23	5.72519e-22	WNK4
ENSG00000166106	99.1085	3.83132	0.383254	9.99681	1.57382e-23	6.70163e-22	ADAMTS15
ENSG00000139874	213.136	-10.1156	1.01276	-9.98815	1.71754e-23	7.29902e-22	SSTR1
ENSG00000145242	330.8	3.7775	0.378709	9.97466	1.96769e-23	8.34545e-22	EPHA5
ENSG00000171408	174.206	-4.70929	0.472464	-9.96751	2.11462e-23	8.95077e-22	PDE7B
ENSG00000139132	1781.45	6.21406	0.623917	9.95976	2.28623e-23	9.65796e-22	FGD4
ENSG00000260027	116.902	-10.6773	1.0727	-9.9537	2.42982e-23	1.02442e-21	HOXB7
ENSG00000087116	7575.69	1.30295	0.131524	9.90652	3.8999e-23	1.64096e-21	ADAMTS2
ENSG00000126778	464.462	1.85684	0.187599	9.89793	4.24967e-23	1.78461e-21	SIX1
ENSG00000107611	115.268	-3.53184	0.357074	-9.89106	4.55165e-23	1.90766e-21	CUBN
ENSG00000156515	4657.8	0.969357	0.0980215	9.88923	4.63561e-23	1.93903e-21	HK1
ENSG00000163249	755.574	1.60437	0.162376	9.88055	5.05548e-23	2.11051e-21	CCNYL1
ENSG00000084070	746.583	1.84811	0.187129	9.87612	5.28373e-23	2.20149e-21	SMAP2
ENSG00000003137	131.236	3.79258	0.384264	9.86972	5.63202e-23	2.34202e-21	CYP26B1
ENSG00000198743	822.003	1.45694	0.147668	9.86629	5.8283e-23	2.41892e-21	SLC5A3
ENSG00000137267	1581.47	1.27521	0.129311	9.86158	6.10784e-23	2.53e-21	TUBB2A
ENSG00000118762	1939.37	1.3342	0.135451	9.85005	6.85091e-23	2.83228e-21	PKD2
ENSG00000080503	2274.17	-1.56169	0.15859	-9.84732	7.03985e-23	2.90476e-21	SMARCA2
ENSG00000120129	987.666	1.48495	0.150935	9.83834	7.69694e-23	3.16974e-21	DUSP1
ENSG00000135318	6288.17	0.928174	0.0944086	9.83146	8.2418e-23	3.38757e-21	NT5E
ENSG00000179981	383.818	-2.34379	0.238708	-9.81866	9.35835e-23	3.83909e-21	TSHZ1
ENSG00000125398	341.874	-3.23206	0.329185	-9.81837	9.38512e-23	3.84266e-21	SOX9
ENSG00000126368	309.925	-2.90743	0.296288	-9.81288	9.91025e-23	4.04213e-21	NR1D1
ENSG00000131389	2094.25	1.59152	0.162186	9.81288	9.90959e-23	4.04213e-21	SLC6A6
ENSG00000067113	682.022	-1.94897	0.19874	-9.80663	1.05431e-22	4.29203e-21	PLPP1
ENSG00000009413	2235.21	-1.98912	0.202893	-9.80379	1.0844e-22	4.40612e-21	REV3L
ENSG00000131370	337.129	-2.92145	0.298284	-9.79419	1.19245e-22	4.83588e-21	SH3BP5
ENSG00000099260	105.014	4.55899	0.465536	9.79299	1.20668e-22	4.88431e-21	PALMD
ENSG00000135047	1791.14	-1.42766	0.145795	-9.79225	1.21562e-22	4.91116e-21	CTSL
ENSG00000078804	735.382	1.54551	0.157887	9.78871	1.25893e-22	5.0765e-21	TP53INP2
ENSG00000137872	407.216	4.03748	0.412506	9.78771	1.27146e-22	5.11732e-21	SEMA6D
ENSG00000064393	2305.49	1.59495	0.162986	9.78581	1.29555e-22	5.20443e-21	HIPK2
ENSG00000164741	4311.3	1.3564	0.13873	9.77727	1.40968e-22	5.65227e-21	DLC1
ENSG00000162458	1731.03	1.44422	0.147874	9.76654	1.56718e-22	6.27195e-21	FBLIM1
ENSG00000129048	78.7482	-7.16598	0.734047	-9.76229	1.63426e-22	6.52814e-21	ACKR4
ENSG00000169594	99.9222	-10.4512	1.07108	-9.75762	1.71131e-22	6.82312e-21	BNC1
ENSG00000111674	629.78	2.30962	0.237352	9.7308	2.22825e-22	8.8676e-21	ENO2
ENSG00000106617	463.376	1.95401	0.201155	9.71394	2.62973e-22	1.04458e-20	PRKAG2
ENSG00000163840	482.059	-1.70619	0.175754	-9.70783	2.79228e-22	1.10709e-20	DTX3L
ENSG00000221818	202.37	4.30336	0.443348	9.7065	2.82898e-22	1.11955e-20	EBF2
ENSG00000147036	135.318	6.22073	0.642296	9.68514	3.48736e-22	1.37754e-20	LANCL3
ENSG00000141052	1050.7	7.31985	0.755834	9.68446	3.5105e-22	1.38411e-20	MYOCD
ENSG00000104490	214.886	-2.58651	0.267115	-9.68313	3.5566e-22	1.3997e-20	NCALD
ENSG00000163637	879.012	-2.03511	0.210306	-9.6769	3.77998e-22	1.48486e-20	PRICKLE2
ENSG00000133657	4239.54	1.75771	0.181719	9.67266	3.93987e-22	1.54482e-20	ATP13A3
ENSG00000005020	390.128	-3.9789	0.41148	-9.66972	4.05484e-22	1.58698e-20	SKAP2
ENSG00000103175	306.558	3.66675	0.379631	9.65871	4.51516e-22	1.7639e-20	WFDC1
ENSG00000129038	1937.09	-1.8231	0.189186	-9.63654	5.6047e-22	2.18552e-20	LOXL1
ENSG00000132205	1001.82	-1.60709	0.166812	-9.63415	5.7365e-22	2.23283e-20	EMILIN2
ENSG00000154262	97.5916	-10.4201	1.08491	-9.60458	7.64664e-22	2.97089e-20	ABCA6
ENSG00000142611	312.649	3.25459	0.33893	9.60253	7.80076e-22	3.02524e-20	PRDM16
ENSG00000180628	1417.38	1.86822	0.19488	9.58654	9.10917e-22	3.52624e-20	PCGF5
ENSG00000092621	1759.19	-1.14771	0.119749	-9.58436	9.30332e-22	3.59486e-20	PHGDH
ENSG00000134853	5862.34	-1.27604	0.133156	-9.58304	9.42253e-22	3.63433e-20	PDGFRA
ENSG00000095739	96.8493	4.0235	0.420121	9.57699	9.99107e-22	3.84665e-20	BAMBI
ENSG00000148053	598.067	6.5528	0.684833	9.56846	1.08512e-21	4.17028e-20	NTRK2
ENSG00000112208	876.228	-1.37235	0.143862	-9.53931	1.43791e-21	5.51614e-20	BAG2
ENSG00000164107	104.921	-10.5206	1.10348	-9.53404	1.51275e-21	5.79281e-20	HAND2
ENSG00000095015	390.724	2.25942	0.237135	9.528	1.60348e-21	6.12921e-20	MAP3K1
ENSG00000122884	2866.51	1.03378	0.108512	9.52679	1.62229e-21	6.18999e-20	P4HA1
ENSG00000139793	856.319	-1.56832	0.164713	-9.52156	1.70591e-21	6.49741e-20	MBNL2
ENSG00000109654	726.333	-2.70267	0.283888	-9.5202	1.72848e-21	6.57161e-20	TRIM2
ENSG00000172348	189.618	-2.66092	0.279551	-9.51857	1.75584e-21	6.66373e-20	RCAN2
ENSG00000162702	1117.78	-1.20753	0.126897	-9.51583	1.80265e-21	6.82922e-20	ZNF281
ENSG00000170381	126.367	-4.46099	0.470156	-9.4883	2.34827e-21	8.88045e-20	SEMA3E
ENSG00000171522	216.166	3.64699	0.384396	9.48758	2.36464e-21	8.92653e-20	PTGER4
ENSG00000234745	2453.16	1.45448	0.153506	9.47507	2.6658e-21	1.00456e-19	HLA-B
ENSG00000096384	18955	0.880867	0.0930432	9.46729	2.87192e-21	1.08032e-19	HSP90AB1
ENSG00000110900	96.92	-10.3944	1.099	-9.45803	3.13792e-21	1.1783e-19	TSPAN11
ENSG00000185652	201.256	3.29407	0.348379	9.45543	3.21694e-21	1.20584e-19	NTF3
ENSG00000172216	937	-1.41266	0.149434	-9.45344	3.27867e-21	1.22682e-19	CEBPB
ENSG00000004866	351.019	2.08692	0.220811	9.45112	3.35225e-21	1.25215e-19	ST7
ENSG00000170340	453.459	1.62962	0.17254	9.44489	3.55792e-21	1.32665e-19	B3GNT2
ENSG00000111057	116.028	3.76658	0.399168	9.43609	3.86949e-21	1.4403e-19	KRT18
ENSG00000122642	4128.97	-1.42662	0.15137	-9.42476	4.31075e-21	1.60175e-19	FKBP9
ENSG00000132329	101.832	4.75121	0.50524	9.40387	5.25947e-21	1.95086e-19	RAMP1
ENSG00000160111	93.0578	5.03736	0.536252	9.39365	5.79582e-21	2.14606e-19	CPAMD8
ENSG00000153904	6197.55	1.21104	0.128951	9.39143	5.91893e-21	2.18785e-19	DDAH1
ENSG00000169895	2781.63	1.08641	0.115812	9.38082	6.54609e-21	2.41547e-19	SYAP1
ENSG00000171150	1276.72	-1.17668	0.125611	-9.36767	7.41494e-21	2.73134e-19	SOCS5
ENSG00000107957	4040.33	-1.29789	0.138612	-9.36348	7.71556e-21	2.83717e-19	SH3PXD2A
ENSG00000169398	2200.68	1.27957	0.136679	9.36185	7.83535e-21	2.87625e-19	PTK2
ENSG00000118292	106.334	3.61708	0.386681	9.35417	8.42605e-21	3.08776e-19	C1orf54
ENSG00000122042	725.969	-1.3487	0.144944	-9.30497	1.34025e-20	4.90296e-19	UBL3
ENSG00000181722	1679.41	-2.02615	0.217943	-9.29668	1.44899e-20	5.29168e-19	ZBTB20
ENSG00000108511	76.9761	-10.0783	1.08468	-9.29151	1.52111e-20	5.54554e-19	HOXB6
ENSG00000164930	713.945	-1.70766	0.184188	-9.27132	1.83864e-20	6.69171e-19	FZD6
ENSG00000268894	114.389	7.55126	0.815034	9.26496	1.95144e-20	7.0901e-19	PLCE1-AS1
ENSG00000179242	125.912	-9.90052	1.06886	-9.26271	1.99301e-20	7.22884e-19	CDH4
ENSG00000168615	6108.58	1.15616	0.125003	9.24907	2.26446e-20	8.19942e-19	ADAM9
ENSG00000065054	762.692	1.4927	0.161432	9.24663	2.31692e-20	8.37514e-19	SLC9A3R2
ENSG00000110092	20030.6	1.30186	0.140861	9.24212	2.41658e-20	8.72059e-19	CCND1
ENSG00000101849	739.995	-1.63407	0.177629	-9.19938	3.60008e-20	1.29694e-18	TBL1X
ENSG00000159840	7663.18	0.968037	0.105285	9.19442	3.77026e-20	1.35596e-18	ZYX
ENSG00000120885	959.633	-5.35796	0.582828	-9.19303	3.81911e-20	1.37121e-18	CLU
ENSG00000165507	352.628	1.93407	0.210439	9.19066	3.9045e-20	1.39951e-18	DEPP1
ENSG00000105220	2749.98	1.16563	0.127173	9.16569	4.92295e-20	1.76159e-18	GPI
ENSG00000078399	78.4856	-10.1004	1.10515	-9.13935	6.2827e-20	2.24438e-18	HOXA9
ENSG00000224531	312.912	2.08637	0.228414	9.13414	6.59264e-20	2.35115e-18	SMIM13
ENSG00000182621	686.432	2.38427	0.261145	9.13005	6.8468e-20	2.43771e-18	PLCB1
ENSG00000136044	1160.62	-1.49392	0.163692	-9.12643	7.07921e-20	2.51625e-18	APPL2
ENSG00000198373	996.626	1.55046	0.169937	9.12377	7.25569e-20	2.57468e-18	WWP2
ENSG00000161011	7020.81	-1.03211	0.113197	-9.11778	7.66796e-20	2.71645e-18	SQSTM1
ENSG00000196139	181.361	-2.9699	0.3258	-9.11571	7.81569e-20	2.76418e-18	AKR1C3
ENSG00000172061	1847.79	-8.06427	0.885808	-9.10386	8.71798e-20	3.07818e-18	LRRC15
ENSG00000198517	489.888	2.1294	0.234277	9.08925	9.9723e-20	3.51523e-18	MAFK
ENSG00000171246	145.703	3.83296	0.422088	9.08095	1.07627e-19	3.78757e-18	NPTX1
ENSG00000141429	1732.19	1.40162	0.154424	9.07645	1.1217e-19	3.94095e-18	GALNT1
ENSG00000148700	2130.79	1.39342	0.153524	9.07623	1.12396e-19	3.94237e-18	ADD3
ENSG00000255690	114.665	-9.93424	1.09511	-9.07148	1.17414e-19	4.11161e-18	TRIL
ENSG00000173641	4142.69	-1.31818	0.145525	-9.05811	1.32733e-19	4.64042e-18	HSPB7
ENSG00000152137	459.854	1.87264	0.206745	9.05773	1.33191e-19	4.64881e-18	HSPB8
ENSG00000224259	114.614	-3.15608	0.348951	-9.04449	1.50368e-19	5.23973e-18	LINC01133
ENSG00000168542	44713.2	-0.937853	0.1037	-9.04389	1.5119e-19	5.25979e-18	COL3A1
ENSG00000105971	2193.44	1.18623	0.131441	9.0248	1.80026e-19	6.25276e-18	CAV2
ENSG00000102468	65.3643	-9.83915	1.09048	-9.02278	1.83382e-19	6.35894e-18	HTR2A
ENSG00000244274	187.916	2.53117	0.280611	9.02022	1.87705e-19	6.49824e-18	DBNDD2
ENSG00000118971	1476.98	8.36712	0.927835	9.01789	1.91741e-19	6.62721e-18	CCND2
ENSG00000159167	578.308	1.60028	0.17753	9.01414	1.98416e-19	6.84681e-18	STC1
ENSG00000120833	255.892	-2.71638	0.301372	-9.01338	1.99803e-19	6.88352e-18	SOCS2
ENSG00000104047	316.5	-2.28708	0.253782	-9.01198	2.02371e-19	6.96072e-18	DTWD1
ENSG00000072041	92.4773	-10.3345	1.14781	-9.00367	2.18295e-19	7.49631e-18	SLC6A15
ENSG00000171451	4049.54	0.986295	0.109931	8.97197	2.91249e-19	9.98547e-18	DSEL
ENSG00000104884	1157.35	1.36948	0.152749	8.96558	3.08666e-19	1.05656e-17	ERCC2
ENSG00000089225	62.6138	-9.77755	1.09117	-8.96059	3.22938e-19	1.10364e-17	TBX5
ENSG00000149564	89.7683	6.88509	0.768622	8.95771	3.31501e-19	1.13109e-17	ESAM
ENSG00000110328	82.7499	5.12303	0.572399	8.9501	3.55161e-19	1.20988e-17	GALNT18
ENSG00000078725	73.9223	-6.32082	0.710668	-8.89421	5.88373e-19	2.00113e-17	BRINP1
ENSG00000177156	3383.79	0.910283	0.102488	8.88181	6.57821e-19	2.23376e-17	TALDO1
ENSG00000113580	1795.61	-1.18294	0.133195	-8.88125	6.61115e-19	2.24137e-17	NR3C1
ENSG00000145012	5124.56	1.36809	0.154099	8.878	6.80759e-19	2.3043e-17	LPP
ENSG00000164211	911.588	2.15582	0.243241	8.8629	7.79623e-19	2.63476e-17	STARD4
ENSG00000171724	62.8729	-9.78305	1.10567	-8.84805	8.90614e-19	3.00508e-17	VAT1L
ENSG00000112419	2778.92	-1.17354	0.132731	-8.84149	9.44483e-19	3.1818e-17	PHACTR2
ENSG00000170370	509.986	-1.72615	0.195295	-8.83871	9.68289e-19	3.25685e-17	EMX2
ENSG00000181904	1164.05	1.51305	0.171423	8.8264	1.08098e-18	3.63014e-17	C5orf24
ENSG00000162430	2615.39	-1.02331	0.116226	-8.80451	1.31425e-18	4.40655e-17	SELENON
ENSG00000230417	57.956	-9.66384	1.10037	-8.78234	1.60105e-18	5.35975e-17	LINC00595
ENSG00000196557	132.499	7.83463	0.89292	8.77417	1.72174e-18	5.7547e-17	CACNA1H
ENSG00000159399	1156.35	2.19527	0.25029	8.77088	1.77274e-18	5.91588e-17	HK2
ENSG00000162267	115.111	7.47399	0.853656	8.75527	2.03614e-18	6.78426e-17	ITIH3
ENSG00000159640	90.7483	-8.19694	0.93723	-8.74591	2.21216e-18	7.35924e-17	ACE
ENSG00000168453	174.077	-3.76448	0.431076	-8.73276	2.48535e-18	8.25516e-17	HR
ENSG00000149970	101.344	-4.86478	0.55711	-8.73218	2.49816e-18	8.28478e-17	CNKSR2
ENSG00000112773	1252.36	-1.46859	0.168209	-8.73076	2.52963e-18	8.3761e-17	TENT5A
ENSG00000123496	58.0731	-9.6679	1.10744	-8.72998	2.54711e-18	8.4209e-17	IL13RA2
ENSG00000187134	326.223	-3.01311	0.34554	-8.72001	2.78178e-18	9.18245e-17	AKR1C1
ENSG00000155011	177.296	-2.57242	0.295012	-8.71972	2.78888e-18	9.19166e-17	DKK2
ENSG00000141524	77.1204	7.36832	0.84555	8.71423	2.92738e-18	9.6332e-17	TMC6
ENSG00000111669	7406.77	0.912622	0.104841	8.70478	3.18186e-18	1.04545e-16	TPI1
ENSG00000261115	91.9167	4.12288	0.473883	8.70022	3.31255e-18	1.08671e-16	TMEM178B
ENSG00000107731	229.708	-3.66161	0.421347	-8.69024	3.61667e-18	1.18465e-16	UNC5B
ENSG00000148926	3272.13	-1.28133	0.14747	-8.68875	3.66434e-18	1.19842e-16	ADM
ENSG00000122592	58.165	-9.67176	1.11317	-8.68846	3.67394e-18	1.19972e-16	HOXA7
ENSG00000099365	43.4829	-6.89243	0.794115	-8.67939	3.97894e-18	1.29733e-16	STX1B
ENSG00000117155	602.704	-2.58314	0.297744	-8.67573	4.10905e-18	1.3377e-16	SSX2IP
ENSG00000008513	592.387	-1.94413	0.224203	-8.67131	4.27179e-18	1.38856e-16	ST3GAL1
ENSG00000185885	53.7554	-5.91085	0.682246	-8.66382	4.56228e-18	1.48072e-16	IFITM1
ENSG00000099875	935.235	-1.51281	0.174737	-8.65761	4.81775e-18	1.56126e-16	MKNK2
ENSG00000166825	4270.2	-6.50091	0.751191	-8.65414	4.96622e-18	1.60693e-16	ANPEP
ENSG00000157782	69.798	6.82468	0.789026	8.6495	5.17265e-18	1.67118e-16	CABP1
ENSG00000178573	509.296	2.96484	0.342899	8.64639	5.31553e-18	1.71474e-16	MAF
ENSG00000140262	1752.92	-1.44331	0.166974	-8.64393	5.43128e-18	1.74943e-16	TCF12
ENSG00000189337	544.937	1.42916	0.165366	8.6424	5.50454e-18	1.77035e-16	KAZN
ENSG00000166333	3069.22	0.83311	0.096425	8.63998	5.62243e-18	1.80554e-16	ILK
ENSG00000167553	5243.78	1.06191	0.122989	8.63422	5.91285e-18	1.89594e-16	TUBA1C
ENSG00000119242	1558.62	1.28378	0.148828	8.62593	6.35727e-18	2.03538e-16	CCDC92
ENSG00000197646	242.732	1.96299	0.227716	8.62031	6.67758e-18	2.13472e-16	PDCD1LG2
ENSG00000173376	71.9338	-2.94069	0.341203	-8.61859	6.77827e-18	2.16366e-16	NDNF
ENSG00000091039	3948.19	-1.29041	0.149744	-8.61745	6.84606e-18	2.18203e-16	OSBPL8
ENSG00000204381	568.288	-1.97271	0.229117	-8.61007	7.30179e-18	2.3238e-16	LAYN
ENSG00000071967	3612.87	-1.07594	0.125012	-8.60665	7.52287e-18	2.39059e-16	CYBRD1
ENSG00000180875	1216.37	-4.68444	0.544313	-8.60616	7.55484e-18	2.39717e-16	GREM2
ENSG00000140511	217.986	2.38395	0.277229	8.59921	8.02641e-18	2.54301e-16	HAPLN3
ENSG00000100626	149.579	3.12112	0.363032	8.59738	8.15558e-18	2.58009e-16	GALNT16
ENSG00000182580	212.985	-2.69655	0.3137	-8.59596	8.25749e-18	2.60846e-16	EPHB3
ENSG00000128573	66.4857	-9.85864	1.14713	-8.59418	8.38613e-18	2.64517e-16	FOXP2
ENSG00000170027	3313.62	0.904121	0.10545	8.57397	9.99762e-18	3.14881e-16	YWHAG
ENSG00000133083	325.79	-2.15691	0.252292	-8.54928	1.23863e-17	3.89537e-16	DCLK1
ENSG00000155966	87.1604	-5.06447	0.592893	-8.54195	1.31973e-17	4.1443e-16	AFF2
ENSG00000115963	6985.88	0.992471	0.116326	8.53184	1.44044e-17	4.5167e-16	RND3
ENSG00000162520	797.332	-1.22691	0.143901	-8.52603	1.51453e-17	4.74204e-16	SYNC
ENSG00000250241	57.7857	7.20376	0.846187	8.5132	1.69191e-17	5.28963e-16	AC105383.1
ENSG00000107104	773.432	-1.23818	0.145668	-8.50004	1.89531e-17	5.90821e-16	KANK1
ENSG00000183741	2547.71	1.07595	0.126582	8.50007	1.89478e-17	5.90821e-16	CBX6
ENSG00000154277	1559.29	0.996636	0.117307	8.49598	1.96267e-17	6.10924e-16	UCHL1
ENSG00000138669	71.4949	-9.9549	1.17235	-8.49143	2.04107e-17	6.34402e-16	PRKG2
ENSG00000106483	52.5147	-4.96157	0.584502	-8.48856	2.09221e-17	6.49348e-16	SFRP4
ENSG00000124785	462.925	-6.12976	0.722369	-8.48563	2.14555e-17	6.64933e-16	NRN1
ENSG00000196628	1146.55	-2.14141	0.252369	-8.48525	2.15263e-17	6.66157e-16	TCF4
ENSG00000169071	68.052	-6.31627	0.745109	-8.47697	2.31128e-17	7.14215e-16	ROR2
ENSG00000151090	544.943	-3.24357	0.382826	-8.47269	2.39784e-17	7.3989e-16	THRB
ENSG00000115935	1068.43	-1.72713	0.204015	-8.46573	2.54556e-17	7.84335e-16	WIPF1
ENSG00000065882	869.871	1.67223	0.197675	8.45952	2.68474e-17	8.26023e-16	TBC1D1
ENSG00000153071	8046.26	-1.24591	0.147442	-8.4502	2.90795e-17	8.93408e-16	DAB2
ENSG00000198825	691.757	2.18268	0.258328	8.44925	2.93173e-17	8.99415e-16	INPP5F
ENSG00000185904	127.143	3.66731	0.434398	8.44229	3.11174e-17	9.53266e-16	LINC00839
ENSG00000133800	79.2973	7.1173	0.843491	8.43791	3.23076e-17	9.88305e-16	LYVE1
ENSG00000225830	1297.45	1.95925	0.232288	8.43457	3.32419e-17	1.01543e-15	ERCC6
ENSG00000176788	1923.24	-1.28162	0.151971	-8.43327	3.36139e-17	1.02532e-15	BASP1
ENSG00000176490	453.926	-2.40377	0.285315	-8.42496	3.60873e-17	1.09919e-15	DIRAS1
ENSG00000137809	15270.4	-1.12878	0.134004	-8.42344	3.6559e-17	1.11197e-15	ITGA11
ENSG00000136859	1064.22	-2.92595	0.34738	-8.42291	3.6726e-17	1.11545e-15	ANGPTL2
ENSG00000049246	400.075	-2.84801	0.338182	-8.42154	3.71583e-17	1.12698e-15	PER3
ENSG00000038295	108.853	8.01442	0.954257	8.3986	4.5182e-17	1.36838e-15	TLL1
ENSG00000176438	839.288	1.52726	0.182017	8.39073	4.83141e-17	1.46116e-15	SYNE3
ENSG00000177469	21867.6	0.842441	0.100484	8.38383	5.12332e-17	1.54724e-15	CAVIN1
ENSG00000163364	85.2711	-5.18222	0.618425	-8.37971	5.30573e-17	1.60006e-15	LINC01116
ENSG00000156265	617.265	1.9407	0.232375	8.35159	6.73523e-17	2.02829e-15	MAP3K7CL
ENSG00000111110	160.572	3.67927	0.440815	8.34654	7.02943e-17	2.11389e-15	PPM1H
ENSG00000149090	843.086	-6.42681	0.770828	-8.33754	7.58522e-17	2.27781e-15	PAMR1
ENSG00000137177	2780.55	1.02711	0.123199	8.33696	7.62252e-17	2.28579e-15	KIF13A
ENSG00000151468	95.1392	8.91942	1.07026	8.33391	7.82142e-17	2.34214e-15	CCDC3
ENSG00000135916	581.692	1.52291	0.182835	8.3294	8.12501e-17	2.42963e-15	ITM2C
ENSG00000205221	47.4434	-9.37261	1.12691	-8.31712	9.01272e-17	2.6913e-15	VIT
ENSG00000147883	835.124	2.08491	0.250696	8.31651	9.05924e-17	2.7014e-15	CDKN2B
ENSG00000173705	446.589	6.39661	0.770202	8.3051	9.97336e-17	2.96983e-15	SUSD5
ENSG00000160211	1682.97	1.0651	0.128329	8.29974	1.04336e-16	3.10252e-15	G6PD
ENSG00000109323	786.662	-1.53426	0.184926	-8.29663	1.07104e-16	3.18039e-15	MANBA
ENSG00000117395	1531.18	1.12651	0.135862	8.29156	1.11771e-16	3.31438e-15	EBNA1BP2
ENSG00000259330	490.806	2.17186	0.262058	8.28772	1.15443e-16	3.4185e-15	INAFM2
ENSG00000180914	1739.66	-1.34765	0.162652	-8.28546	1.17657e-16	3.4792e-15	OXTR
ENSG00000198353	132.82	-2.17152	0.262286	-8.27918	1.24028e-16	3.66251e-15	HOXC4
ENSG00000157680	647.608	2.30969	0.27914	8.27434	1.29174e-16	3.80921e-15	DGKI
ENSG00000104081	102.683	-4.41144	0.533212	-8.27332	1.30282e-16	3.83655e-15	BMF
ENSG00000185250	30.8662	-7.27021	0.879369	-8.26752	1.36769e-16	4.02202e-15	PPIL6
ENSG00000162618	152.139	-2.39435	0.289886	-8.25963	1.4613e-16	4.29139e-15	ADGRL4
ENSG00000124356	375.448	1.5358	0.185982	8.25781	1.48365e-16	4.35102e-15	STAMBP
ENSG00000010610	109.662	4.99618	0.605502	8.25129	1.56691e-16	4.58288e-15	CD4
ENSG00000106069	45.2517	-9.30618	1.12787	-8.25112	1.56917e-16	4.58288e-15	CHN2
ENSG00000148411	1583.51	1.21666	0.147453	8.25114	1.56885e-16	4.58288e-15	NACC2
ENSG00000106571	601.7	-2.47356	0.300099	-8.24246	1.68704e-16	4.92037e-15	GLI3
ENSG00000143753	1361.72	1.0621	0.128932	8.23768	1.75581e-16	5.11396e-15	DEGS1
ENSG00000080845	3363.51	1.17312	0.142453	8.23517	1.79296e-16	5.21502e-15	DLGAP4
ENSG00000116396	171.749	-2.87447	0.349297	-8.22931	1.88296e-16	5.46932e-15	KCNC4
ENSG00000253276	471.64	-1.73944	0.211386	-8.22873	1.89213e-16	5.48847e-15	CCDC71L
ENSG00000136153	19516.2	0.759466	0.0923374	8.22491	1.95345e-16	5.65862e-15	LMO7
ENSG00000180806	254.337	-2.07502	0.252355	-8.22265	1.99048e-16	5.75805e-15	HOXC9
ENSG00000254087	111.402	3.65347	0.444696	8.21566	2.11006e-16	6.0957e-15	LYN
ENSG00000174938	389.084	1.60561	0.195645	8.20677	2.27226e-16	6.55536e-15	SEZ6L2
ENSG00000040731	43.2854	-9.2484	1.12744	-8.20302	2.34425e-16	6.75391e-15	CDH10
ENSG00000170323	65.3357	9.10522	1.11037	8.20016	2.40062e-16	6.90697e-15	FABP4
ENSG00000100077	123.549	2.81662	0.343588	8.19769	2.45057e-16	7.03168e-15	GRK3
ENSG00000176454	287.493	2.0946	0.255511	8.19772	2.44988e-16	7.03168e-15	LPCAT4
ENSG00000130203	113.013	2.78116	0.339312	8.19647	2.47555e-16	7.0938e-15	APOE
ENSG00000163132	290.058	-2.00424	0.244567	-8.19503	2.5052e-16	7.16913e-15	MSX1
ENSG00000162631	60.2391	-5.83147	0.712167	-8.18835	2.64826e-16	7.56835e-15	NTNG1
ENSG00000103449	89.6899	-9.63572	1.17688	-8.18753	2.66644e-16	7.61009e-15	SALL1
ENSG00000082512	532.876	1.69556	0.207176	8.18416	2.74205e-16	7.81539e-15	TRAF5
ENSG00000148737	817.439	-2.15112	0.263036	-8.17802	2.88544e-16	8.2131e-15	TCF7L2
ENSG00000132938	83.0462	-5.77607	0.70691	-8.17087	3.06181e-16	8.70347e-15	MTUS2
ENSG00000145934	4115.11	-10.4199	1.27895	-8.14727	3.72239e-16	1.05671e-14	TENM2
ENSG00000164402	1677.45	0.887519	0.109051	8.13857	3.99982e-16	1.13396e-14	SEPTIN8
ENSG00000162368	2492.03	1.19938	0.147529	8.12976	4.30143e-16	1.21784e-14	CMPK1
ENSG00000260597	93.5393	-3.04805	0.375094	-8.12609	4.43355e-16	1.25358e-14	AC012531.1
ENSG00000139263	430.376	-2.07297	0.255225	-8.12214	4.58016e-16	1.29332e-14	LRIG3
ENSG00000108984	66.1476	-5.74833	0.710204	-8.09392	5.77745e-16	1.62924e-14	MAP2K6
ENSG00000058668	7684.7	0.857125	0.105949	8.08998	5.96743e-16	1.68059e-14	ATP2B4
ENSG00000182240	276.356	-2.47154	0.305532	-8.0893	6.00109e-16	1.68784e-14	BACE2
ENSG00000180660	211.744	2.2498	0.278281	8.08462	6.23593e-16	1.75157e-14	MAB21L1
ENSG00000152601	5453.34	1.13817	0.140825	8.08216	6.36282e-16	1.78486e-14	MBNL1
ENSG00000124766	431.7	-1.7533	0.217106	-8.07578	6.70456e-16	1.87825e-14	SOX4
ENSG00000131981	2319.01	-0.994069	0.123132	-8.07317	6.84961e-16	1.91636e-14	LGALS3
ENSG00000101856	1243.16	-1.05934	0.13125	-8.07119	6.96154e-16	1.94512e-14	PGRMC1
ENSG00000162409	111.095	3.16446	0.392199	8.06851	7.11634e-16	1.98577e-14	PRKAA2
ENSG00000127920	627.636	1.56964	0.194594	8.06625	7.24899e-16	2.02014e-14	GNG11
ENSG00000087086	19662.3	-0.929189	0.115456	-8.048	8.41559e-16	2.34218e-14	FTL
ENSG00000170776	2137.84	-1.29921	0.161515	-8.04391	8.70145e-16	2.41857e-14	AKAP13
ENSG00000170577	103.216	8.32011	1.03445	8.04302	8.76534e-16	2.43315e-14	SIX2
ENSG00000152767	4795.31	1.20844	0.150374	8.03621	9.26575e-16	2.56871e-14	FARP1
ENSG00000183023	2196.24	0.842191	0.104901	8.02847	9.86965e-16	2.73257e-14	SLC8A1
ENSG00000118257	1083.66	-5.31516	0.662069	-8.02811	9.89893e-16	2.73712e-14	NRP2
ENSG00000183580	359.33	-1.45071	0.180947	-8.01729	1.08102e-15	2.9852e-14	FBXL7
ENSG00000099256	94.0035	-3.50909	0.43808	-8.01016	1.14563e-15	3.15954e-14	PRTFDC1
ENSG00000118503	184.474	3.15432	0.393816	8.00962	1.15064e-15	3.16924e-14	TNFAIP3
ENSG00000115107	368.197	-2.05273	0.256358	-8.00728	1.17269e-15	3.2258e-14	STEAP3
ENSG00000145526	59.5648	-8.7671	1.09601	-7.99913	1.25305e-15	3.44242e-14	CDH18
ENSG00000168056	1338.34	-1.39966	0.175139	-7.99168	1.33107e-15	3.65204e-14	LTBP3
ENSG00000112183	337.491	2.50013	0.312856	7.99132	1.33501e-15	3.65814e-14	RBM24
ENSG00000284849	41.083	-9.16671	1.1476	-7.98769	1.37495e-15	3.76274e-14	NA
ENSG00000164574	2458.69	-0.909191	0.113833	-7.98708	1.38175e-15	3.77648e-14	GALNT10
ENSG00000134590	2582.65	0.799302	0.100141	7.98178	1.44234e-15	3.93615e-14	RTL8C
ENSG00000170006	152.134	-8.57459	1.07429	-7.98165	1.44387e-15	3.93615e-14	TMEM154
ENSG00000117266	99.0437	5.40392	0.677112	7.98083	1.45351e-15	3.95739e-14	CDK18
ENSG00000156587	151.248	-2.68561	0.336843	-7.97288	1.55018e-15	4.21518e-14	UBE2L6
ENSG00000265491	1000.35	-1.11757	0.140174	-7.97269	1.55252e-15	4.21617e-14	RNF115
ENSG00000143355	51.0302	-8.30407	1.04198	-7.96953	1.59283e-15	4.32013e-14	LHX9
ENSG00000136367	164.507	3.53456	0.443653	7.96695	1.62642e-15	4.40562e-14	ZFHX2
ENSG00000123388	37.9363	-9.05713	1.1413	-7.9358	2.09148e-15	5.65816e-14	HOXC11
ENSG00000011028	7830.99	-1.19376	0.15054	-7.92988	2.19364e-15	5.92701e-14	MRC2
ENSG00000171067	2043.95	0.972648	0.122775	7.92221	2.33331e-15	6.29638e-14	C11orf24
ENSG00000075711	1819.5	1.08431	0.136978	7.91593	2.45411e-15	6.61399e-14	DLG1
ENSG00000079841	418.379	-2.05325	0.259433	-7.91438	2.48489e-15	6.68847e-14	RIMS1
ENSG00000197077	679.12	4.40266	0.557151	7.9021	2.74247e-15	7.37248e-14	KIAA1671
ENSG00000169252	58.9025	5.6879	0.72039	7.89559	2.88957e-15	7.7581e-14	ADRB2
ENSG00000135547	84.8766	4.06148	0.514661	7.89156	2.98441e-15	7.99267e-14	HEY2
ENSG00000169851	52.058	-8.74936	1.1087	-7.89156	2.98444e-15	7.99267e-14	PCDH7
ENSG00000128510	146.436	3.15011	0.399475	7.88563	3.12964e-15	8.37099e-14	CPA4
ENSG00000175416	2160.01	1.24059	0.157345	7.88449	3.15817e-15	8.43671e-14	CLTB
ENSG00000154721	150.396	2.77623	0.35236	7.87894	3.30163e-15	8.8089e-14	JAM2
ENSG00000170017	5531.67	-0.952806	0.121036	-7.87206	3.48839e-15	9.28447e-14	ALCAM
ENSG00000255399	36.917	-9.01575	1.14528	-7.87206	3.4886e-15	9.28447e-14	TBX5-AS1
ENSG00000121769	225.748	2.9655	0.377032	7.86538	3.67988e-15	9.78133e-14	FABP3
ENSG00000119681	18525.7	-1.01071	0.12858	-7.86061	3.82274e-15	1.01484e-13	LTBP2
ENSG00000134802	358.558	-1.28381	0.163386	-7.85754	3.9175e-15	1.0387e-13	SLC43A3
ENSG00000227811	82.0224	6.46396	0.822687	7.85714	3.93014e-15	1.04075e-13	INKA2-AS1
ENSG00000187605	559.343	1.92624	0.245188	7.85619	3.95997e-15	1.04735e-13	TET3
ENSG00000171310	351.05	1.88327	0.23993	7.84924	4.18559e-15	1.10565e-13	CHST11
ENSG00000151632	120.908	-4.70125	0.599852	-7.83734	4.60184e-15	1.2141e-13	AKR1C2
ENSG00000206503	3328.82	-0.853777	0.109037	-7.83019	4.87142e-15	1.28363e-13	HLA-A
ENSG00000169991	654.058	1.70675	0.217979	7.82986	4.884e-15	1.28536e-13	IFFO2
ENSG00000158321	479.337	-2.28851	0.292306	-7.82916	4.91154e-15	1.29101e-13	AUTS2
ENSG00000067057	2737.89	1.1826	0.15107	7.82818	4.94964e-15	1.29942e-13	PFKP
ENSG00000006468	135.908	-2.66835	0.34104	-7.82414	5.11124e-15	1.34019e-13	ETV1
ENSG00000131236	7484.17	0.839671	0.107358	7.82122	5.23144e-15	1.36812e-13	CAP1
ENSG00000136842	59.3333	4.05511	0.518482	7.82112	5.23558e-15	1.36812e-13	TMOD1
ENSG00000143320	425.601	-5.983	0.764983	-7.82108	5.23704e-15	1.36812e-13	CRABP2
ENSG00000171889	37.0894	-9.01727	1.15302	-7.8206	5.25729e-15	1.37173e-13	MIR31HG
ENSG00000163565	1543.69	-1.1024	0.14103	-7.81675	5.4203e-15	1.41253e-13	IFI16
ENSG00000075213	274.096	-3.10689	0.397853	-7.80912	5.75884e-15	1.49892e-13	SEMA3A
ENSG00000198648	878.097	1.26878	0.162533	7.80627	5.89069e-15	1.53136e-13	STK39
ENSG00000163328	209.115	2.32001	0.29743	7.80019	6.18129e-15	1.60495e-13	GPR155
ENSG00000102760	36.1177	-8.98103	1.15326	-7.7875	6.83489e-15	1.77249e-13	RGCC
ENSG00000018408	3414.68	1.0907	0.140072	7.78674	6.87586e-15	1.78095e-13	WWTR1
ENSG00000196549	2069.77	-7.74646	0.995094	-7.78466	6.99022e-15	1.80837e-13	MME
ENSG00000111640	32643.7	0.827526	0.106436	7.77489	7.55152e-15	1.95121e-13	GAPDH
ENSG00000102683	36.0949	-8.98737	1.15784	-7.76222	8.34586e-15	2.15384e-13	SGCG
ENSG00000166780	1195.45	1.56329	0.201579	7.7552	8.82054e-15	2.27359e-13	BMERB1
ENSG00000110693	134.744	4.13342	0.533638	7.74575	9.50218e-15	2.44632e-13	SOX6
ENSG00000149639	3067.52	1.07487	0.138802	7.74392	9.64014e-15	2.47884e-13	SOGA1
ENSG00000177606	2914.74	-0.832886	0.107792	-7.72679	1.10289e-14	2.83253e-13	JUN
ENSG00000156804	812.933	-1.92591	0.249549	-7.71757	1.18571e-14	3.04157e-13	FBXO32
ENSG00000143013	288.609	-1.76051	0.22832	-7.71073	1.25102e-14	3.20523e-13	LMO4
ENSG00000108691	117.284	3.58948	0.466417	7.69586	1.40549e-14	3.59668e-13	CCL2
ENSG00000166710	4571.33	-0.822826	0.106927	-7.69519	1.41282e-14	3.61108e-13	B2M
ENSG00000148082	71.3853	-5.4417	0.707674	-7.68955	1.47648e-14	3.76928e-13	SHC3
ENSG00000168621	35.3999	-8.95075	1.16677	-7.67136	1.70178e-14	4.33923e-13	GDNF
ENSG00000111199	47.2199	-9.36531	1.2216	-7.66645	1.76821e-14	4.50322e-13	TRPV4
ENSG00000262655	43.1531	-8.5996	1.12234	-7.66217	1.82816e-14	4.65035e-13	SPON1
ENSG00000146374	147.978	-3.35563	0.438075	-7.65994	1.86015e-14	4.72606e-13	RSPO3
ENSG00000171951	133.752	2.85811	0.373366	7.655	1.93307e-14	4.90549e-13	SCG2
ENSG00000138496	205.044	-2.09109	0.273648	-7.64154	2.14641e-14	5.44039e-13	PARP9
ENSG00000254122	268.036	-1.6613	0.217496	-7.63829	2.20122e-14	5.57267e-13	PCDHGB7
ENSG00000188112	343.791	1.51217	0.198116	7.63276	2.29774e-14	5.81011e-13	C6orf132
ENSG00000130558	243.604	-3.13897	0.41148	-7.6285	2.37505e-14	5.99847e-13	OLFM1
ENSG00000235649	43.2141	-8.52106	1.11759	-7.62447	2.45031e-14	6.18122e-13	MXRA5Y
ENSG00000102038	2119.02	0.921097	0.120928	7.61692	2.59803e-14	6.5461e-13	SMARCA1
ENSG00000204103	355.66	-5.5833	0.733171	-7.61528	2.63118e-14	6.62181e-13	MAFB
ENSG00000153250	1317.51	-1.05947	0.139249	-7.60851	2.77275e-14	6.96986e-13	RBMS1
ENSG00000168386	1936.81	0.930704	0.122399	7.60386	2.87436e-14	7.21674e-13	FILIP1L
ENSG00000232679	63.3877	-2.98172	0.392219	-7.60217	2.91217e-14	7.30306e-13	LINC01705
ENSG00000148400	984.281	1.50088	0.197441	7.60169	2.92278e-14	7.32106e-13	NOTCH1
ENSG00000158710	3528.28	1.05461	0.138737	7.60151	2.92688e-14	7.32269e-13	TAGLN2
ENSG00000154188	457.513	-1.58574	0.208615	-7.60131	2.93146e-14	7.32556e-13	ANGPT1
ENSG00000146242	569.41	-1.36638	0.179835	-7.59793	3.00896e-14	7.51041e-13	TPBG
ENSG00000205763	177.081	-2.18976	0.288464	-7.5911	3.17194e-14	7.90172e-13	RP9P
ENSG00000275832	2196.88	1.07496	0.141609	7.59105	3.17316e-14	7.90172e-13	ARHGAP23
ENSG00000253873	450.75	-1.49233	0.196762	-7.58443	3.33954e-14	8.30631e-13	PCDHGA11
ENSG00000008394	468.71	-1.85592	0.24498	-7.57582	3.56858e-14	8.86512e-13	MGST1
ENSG00000121413	342.311	1.70487	0.225045	7.57568	3.57253e-14	8.86512e-13	ZSCAN18
ENSG00000161217	2019.41	0.819269	0.108215	7.57075	3.71065e-14	9.19715e-13	PCYT1A
ENSG00000128245	3109.44	0.79585	0.105257	7.56099	4.00027e-14	9.90345e-13	YWHAH
ENSG00000044574	9598.91	0.712658	0.0943252	7.55532	4.17822e-14	1.03263e-12	HSPA5
ENSG00000179104	56.796	-5.36665	0.710321	-7.55524	4.18077e-14	1.03263e-12	TMTC2
ENSG00000170315	5612.4	0.861501	0.114036	7.55461	4.20115e-14	1.03646e-12	UBB
ENSG00000072042	970.538	1.28338	0.170239	7.53869	4.747e-14	1.16977e-12	RDH11
ENSG00000242372	875.381	1.21531	0.161224	7.538	4.77247e-14	1.17469e-12	EIF6
ENSG00000174099	2798.07	1.14648	0.152111	7.53713	4.80432e-14	1.18116e-12	MSRB3
ENSG00000130202	682.461	1.21922	0.161783	7.53611	4.84209e-14	1.18908e-12	NECTIN2
ENSG00000109079	950.2	1.63047	0.21661	7.52724	5.1825e-14	1.27121e-12	TNFAIP1
ENSG00000186369	54.1402	6.44932	0.85915	7.50663	6.06688e-14	1.48642e-12	LINC00643
ENSG00000167657	1142.26	0.998446	0.133042	7.50474	6.1549e-14	1.50625e-12	DAPK3
ENSG00000203706	57.5866	3.89599	0.51955	7.49877	6.44178e-14	1.57465e-12	SERTAD4-AS1
ENSG00000135069	1451.79	-1.07464	0.143333	-7.49751	6.50392e-14	1.58802e-12	PSAT1
ENSG00000066279	1459.68	-1.17842	0.157213	-7.49569	6.59526e-14	1.60847e-12	ASPM
ENSG00000111052	276.813	2.48449	0.331524	7.49415	6.67286e-14	1.62554e-12	LIN7A
ENSG00000132561	207.105	-2.02083	0.269923	-7.48668	7.06372e-14	1.71878e-12	MATN2
ENSG00000092841	15501.5	0.888616	0.118921	7.47234	7.87818e-14	1.91478e-12	MYL6
ENSG00000164111	13640.4	-0.778667	0.104301	-7.46556	8.29432e-14	2.01362e-12	ANXA5
ENSG00000133169	79.5545	4.61426	0.618086	7.46541	8.30413e-14	2.0137e-12	BEX1
ENSG00000164305	587.737	1.25883	0.168717	7.46122	8.57237e-14	2.07639e-12	CASP3
ENSG00000176155	353.091	-2.05599	0.275692	-7.45754	8.81495e-14	2.13272e-12	CCDC57
ENSG00000165637	1659.97	1.02663	0.13773	7.45391	9.06119e-14	2.1898e-12	VDAC2
ENSG00000230630	206.501	-1.91106	0.256429	-7.45258	9.15296e-14	2.20948e-12	DNM3OS
ENSG00000131015	183.806	1.89874	0.254881	7.44953	9.36724e-14	2.25864e-12	ULBP2
ENSG00000007866	544.733	1.88991	0.253986	7.441	9.99284e-14	2.40676e-12	TEAD3
ENSG00000006283	33.2751	-8.86544	1.1923	-7.43561	1.04088e-13	2.5041e-12	CACNA1G
ENSG00000121060	814.097	-1.77197	0.238365	-7.43385	1.05479e-13	2.53471e-12	TRIM25
ENSG00000179542	42.0462	8.47016	1.1399	7.4306	1.08107e-13	2.59493e-12	SLITRK4
ENSG00000146250	65.1963	3.51022	0.47246	7.42967	1.08872e-13	2.61034e-12	PRSS35
ENSG00000081923	2851.87	1.18596	0.159641	7.42891	1.09493e-13	2.62229e-12	ATP8B1
ENSG00000038427	13280.7	-1.1287	0.151957	-7.42779	1.1043e-13	2.64177e-12	VCAN
ENSG00000110002	38.2477	-9.06694	1.22137	-7.42361	1.13971e-13	2.7234e-12	VWA5A
ENSG00000110660	82.8966	-3.55598	0.479127	-7.42179	1.15548e-13	2.758e-12	SLC35F2
ENSG00000146950	107.483	4.64365	0.626167	7.41599	1.20721e-13	2.87824e-12	SHROOM2
ENSG00000156642	2444.43	1.11233	0.150196	7.40589	1.30276e-13	3.10258e-12	NPTN
ENSG00000102401	1687.43	0.946087	0.127758	7.40531	1.30846e-13	3.11267e-12	ARMCX3
ENSG00000145715	1104.35	-0.893986	0.120742	-7.40412	1.32024e-13	3.13369e-12	RASA1
ENSG00000233101	29.9281	-8.71351	1.17683	-7.40425	1.31891e-13	3.13369e-12	HOXB-AS3
ENSG00000124813	260.227	-3.15098	0.425594	-7.40371	1.32428e-13	3.13979e-12	RUNX2
ENSG00000117069	47.7336	-5.84953	0.790242	-7.4022	1.3395e-13	3.16882e-12	ST6GALNAC5
ENSG00000128656	316.007	-2.30165	0.31094	-7.40224	1.3391e-13	3.16882e-12	CHN1
ENSG00000139629	244.142	-3.53474	0.477871	-7.39687	1.39437e-13	3.29495e-12	GALNT6
ENSG00000006747	65.1856	-5.20827	0.704578	-7.39204	1.4459e-13	3.41294e-12	SCIN
ENSG00000120694	1635.41	1.04846	0.141926	7.38738	1.49755e-13	3.53094e-12	HSPH1
ENSG00000099998	102.471	3.47517	0.47123	7.37468	1.6474e-13	3.87567e-12	GGT5
ENSG00000169032	968.752	1.11585	0.151307	7.37474	1.64663e-13	3.87567e-12	MAP2K1
ENSG00000165169	627.616	1.22615	0.166316	7.37239	1.67591e-13	3.93838e-12	DYNLT3
ENSG00000188157	1455.11	1.61151	0.218873	7.36277	1.80132e-13	4.22844e-12	AGRN
ENSG00000109193	40.1724	8.40166	1.1419	7.35759	1.87258e-13	4.39086e-12	SULT1E1
ENSG00000039560	3484.92	0.929319	0.126382	7.35326	1.93424e-13	4.53047e-12	RAI14
ENSG00000117318	910.888	-1.09404	0.148916	-7.34666	2.03216e-13	4.75459e-12	ID3
ENSG00000135424	597.547	4.25079	0.579534	7.33483	2.22001e-13	5.18839e-12	ITGA7
ENSG00000204442	175.105	1.82684	0.249253	7.32925	2.31441e-13	5.40308e-12	FAM155A
ENSG00000184840	1951.64	0.890137	0.121558	7.32275	2.42933e-13	5.66515e-12	TMED9
ENSG00000125675	415.628	-2.54635	0.347848	-7.32031	2.47405e-13	5.76312e-12	GRIA3
ENSG00000130770	1684.16	0.990119	0.135265	7.31983	2.48279e-13	5.77716e-12	ATP5IF1
ENSG00000073910	649.204	2.49267	0.34081	7.31395	2.59402e-13	6.02281e-12	FRY
ENSG00000172115	1173.03	1.051	0.143697	7.314	2.59306e-13	6.02281e-12	CYCS
ENSG00000267041	224.171	2.94829	0.403671	7.30369	2.79985e-13	6.49364e-12	ZNF850
ENSG00000175662	1179.23	1.31807	0.180516	7.3017	2.84155e-13	6.58318e-12	TOM1L2
ENSG00000151491	4031.47	0.851949	0.116696	7.30056	2.86582e-13	6.63219e-12	EPS8
ENSG00000265972	713.754	1.56483	0.214434	7.29746	2.93258e-13	6.77932e-12	TXNIP
ENSG00000123500	35.2996	-8.94133	1.22642	-7.2906	3.08579e-13	7.12577e-12	COL10A1
ENSG00000150093	38061.3	-0.743536	0.102022	-7.28801	3.14572e-13	7.25629e-12	ITGB1
ENSG00000139329	987.222	-1.32552	0.181946	-7.28521	3.21165e-13	7.40036e-12	LUM
ENSG00000162704	2326.51	1.04493	0.143641	7.27461	3.4741e-13	7.99645e-12	ARPC5
ENSG00000233429	33.8838	-8.88322	1.22566	-7.24768	4.2396e-13	9.74788e-12	HOTAIRM1
ENSG00000198478	144.709	3.91181	0.540366	7.23919	4.51366e-13	1.03668e-11	SH3BGRL2
ENSG00000174574	917.572	1.1753	0.162367	7.23853	4.53573e-13	1.04063e-11	AKIRIN1
ENSG00000183287	1026.9	1.63075	0.225456	7.23313	4.72003e-13	1.08174e-11	CCBE1
ENSG00000151917	240.235	-1.88125	0.260146	-7.23151	4.77637e-13	1.09348e-11	BEND6
ENSG00000105401	4276.63	0.797075	0.110259	7.2291	4.86191e-13	1.11187e-11	CDC37
ENSG00000153179	610.76	1.7266	0.239192	7.21847	5.25765e-13	1.20108e-11	RASSF3
ENSG00000140750	1692.43	0.966827	0.134043	7.21283	5.48021e-13	1.24791e-11	ARHGAP17
ENSG00000157110	494.989	1.32172	0.18324	7.21306	5.47072e-13	1.24791e-11	RBPMS
ENSG00000163814	71.3386	-4.37897	0.607102	-7.2129	5.47711e-13	1.24791e-11	CDCP1
ENSG00000188906	91.2048	-3.43789	0.476849	-7.2096	5.61144e-13	1.27642e-11	LRRK2
ENSG00000114251	1199.53	1.21524	0.168807	7.19903	6.06427e-13	1.37795e-11	WNT5A
ENSG00000118263	860.953	-1.51954	0.211084	-7.19872	6.07824e-13	1.37966e-11	KLF7
ENSG00000132963	1103.43	1.06908	0.148603	7.19423	6.28159e-13	1.42429e-11	POMP
ENSG00000006576	918.987	1.33563	0.185827	7.18749	6.59942e-13	1.49477e-11	PHTF2
ENSG00000163393	178.718	-2.42954	0.33838	-7.17991	6.9757e-13	1.57832e-11	SLC22A15
ENSG00000135750	29.4485	-8.68518	1.21014	-7.17698	7.12676e-13	1.61078e-11	KCNK1
ENSG00000125753	2225.46	1.39244	0.194215	7.16954	7.52475e-13	1.69893e-11	VASP
ENSG00000151692	71.0632	-5.54363	0.773466	-7.16725	7.65169e-13	1.72576e-11	RNF144A
ENSG00000105464	82.0471	-4.06853	0.567758	-7.16596	7.72414e-13	1.74026e-11	GRIN2D
ENSG00000152402	34.3364	-8.8894	1.24089	-7.16373	7.85119e-13	1.76702e-11	GUCY1A2
ENSG00000196507	485.228	1.38489	0.193342	7.16293	7.89733e-13	1.77552e-11	TCEAL3
ENSG00000180263	171.769	-2.01196	0.280941	-7.16149	7.98024e-13	1.79227e-11	FGD6
ENSG00000266340	205.414	-1.67772	0.234389	-7.15783	8.19629e-13	1.83885e-11	AC138207.7
ENSG00000095203	65.6965	3.89527	0.544517	7.15363	8.45127e-13	1.89406e-11	EPB41L4B
ENSG00000177508	233.878	-2.56445	0.358865	-7.14599	8.93491e-13	2.00035e-11	IRX3
ENSG00000168528	883.641	1.09282	0.153177	7.13437	9.72328e-13	2.17456e-11	SERINC2
ENSG00000274070	193.322	-1.69931	0.238542	-7.12373	1.05042e-12	2.34674e-11	CASTOR2
ENSG00000133121	741.865	1.789	0.251191	7.12208	1.06313e-12	2.37264e-11	STARD13
ENSG00000117758	1097.71	1.37959	0.193829	7.11754	1.09867e-12	2.4494e-11	STX12
ENSG00000121690	66.3766	-2.92753	0.411781	-7.10943	1.16519e-12	2.59499e-11	DEPDC7
ENSG00000115310	8762.32	0.745891	0.104934	7.10818	1.17585e-12	2.61599e-11	RTN4
ENSG00000130402	14820.7	0.698703	0.0983626	7.10334	1.2178e-12	2.70648e-11	ACTN4
ENSG00000188729	38.4047	7.05494	0.993282	7.10265	1.22386e-12	2.71712e-11	OSTN
ENSG00000116141	272.23	2.7464	0.386751	7.10121	1.23669e-12	2.74275e-11	MARK1
ENSG00000143333	60.2803	4.06158	0.572043	7.10013	1.24642e-12	2.76144e-11	RGS16
ENSG00000124882	118.344	4.15323	0.585	7.09953	1.25179e-12	2.77046e-11	EREG
ENSG00000160932	679.714	-1.20693	0.170138	-7.09385	1.30435e-12	2.88379e-11	LY6E
ENSG00000122966	936.426	-1.79191	0.252675	-7.09174	1.32439e-12	2.92506e-11	CIT
ENSG00000109220	661.502	1.05908	0.14942	7.08794	1.36124e-12	3.00334e-11	CHIC2
ENSG00000164104	1383.45	-1.01876	0.143915	-7.0789	1.45298e-12	3.20242e-11	HMGB2
ENSG00000120093	165.421	-8.06973	1.14073	-7.07417	1.5035e-12	3.31035e-11	HOXB3
ENSG00000138758	15888.2	0.764347	0.108089	7.07146	1.53315e-12	3.37213e-11	SEPTIN11
ENSG00000114948	368.934	1.45375	0.205601	7.0707	1.54154e-12	3.38709e-11	ADAM23
ENSG00000159348	464.631	1.48706	0.210444	7.06628	1.59139e-12	3.49301e-11	CYB5R1
ENSG00000074410	1084.25	1.11724	0.158146	7.06464	1.61034e-12	3.53097e-11	CA12
ENSG00000114796	464.644	-1.33635	0.189224	-7.06224	1.63835e-12	3.5887e-11	KLHL24
ENSG00000168300	381.06	-1.33872	0.189924	-7.04873	1.80559e-12	3.95097e-11	PCMTD1
ENSG00000173905	5258.98	0.702319	0.099682	7.0456	1.84668e-12	4.03672e-11	GOLIM4
ENSG00000105137	1212.16	1.17144	0.166397	7.03999	1.92258e-12	4.19833e-11	SYDE1
ENSG00000135437	96.4602	3.00075	0.426708	7.03233	2.03119e-12	4.43096e-11	RDH5
ENSG00000169744	414.257	-1.60319	0.228112	-7.02811	2.09355e-12	4.56232e-11	LDB2
ENSG00000099341	2404.91	0.879141	0.12514	7.02525	2.13685e-12	4.65192e-11	PSMD8
ENSG00000110436	39.6806	-4.61751	0.657382	-7.02408	2.15478e-12	4.68614e-11	SLC1A2
ENSG00000134769	108.499	2.72284	0.38777	7.0218	2.19035e-12	4.75864e-11	DTNA
ENSG00000026950	113.783	-2.31105	0.329509	-7.01363	2.32205e-12	5.03451e-11	BTN3A1
ENSG00000196497	970.094	1.23562	0.176172	7.01368	2.32127e-12	5.03451e-11	IPO4
ENSG00000165633	369.078	-2.05534	0.2931	-7.01242	2.34233e-12	5.0733e-11	VSTM4
ENSG00000152684	544.833	1.27816	0.182431	7.00625	2.44794e-12	5.29665e-11	PELO
ENSG00000144476	39.3278	-6.14339	0.877299	-7.00262	2.51224e-12	5.43026e-11	ACKR3
ENSG00000170345	300.656	-1.86178	0.265893	-7.00199	2.52358e-12	5.44924e-11	FOS
ENSG00000178726	303.64	-2.00347	0.286252	-6.99899	2.57811e-12	5.56135e-11	THBD
ENSG00000183098	317.893	-2.29848	0.328427	-6.99847	2.5878e-12	5.5766e-11	GPC6
ENSG00000102606	1165.01	0.952263	0.136517	6.97542	3.04962e-12	6.56516e-11	ARHGEF7
ENSG00000116191	469.54	-1.90477	0.273106	-6.97448	3.07007e-12	6.60251e-11	RALGPS2
ENSG00000169783	38.5192	4.9046	0.703359	6.97311	3.10001e-12	6.66017e-11	LINGO1
ENSG00000112137	51.127	-8.26548	1.18575	-6.97066	3.15455e-12	6.77053e-11	PHACTR1
ENSG00000184845	43.5628	5.76715	0.827489	6.96945	3.18176e-12	6.82204e-11	DRD1
ENSG00000144749	405.348	1.61199	0.231474	6.96401	3.30713e-12	7.08371e-11	LRIG1
ENSG00000050820	2298.82	1.12711	0.161878	6.96272	3.33762e-12	7.14184e-11	BCAR1
ENSG00000172346	37.057	-6.30714	0.908212	-6.94456	3.79628e-12	8.11513e-11	CSDC2
ENSG00000245532	8305.58	-1.45901	0.210166	-6.94216	3.86143e-12	8.2461e-11	NEAT1
ENSG00000159216	1641.3	-1.28344	0.184897	-6.94141	3.88219e-12	8.28213e-11	RUNX1
ENSG00000204262	18827.3	0.757232	0.109095	6.94102	3.89282e-12	8.29649e-11	COL5A2
ENSG00000111348	69.2369	3.68618	0.531272	6.9384	3.96565e-12	8.44327e-11	ARHGDIB
ENSG00000101194	349.937	1.56936	0.226197	6.93802	3.9763e-12	8.45748e-11	SLC17A9
ENSG00000145386	676.655	-1.33158	0.191931	-6.93781	3.98225e-12	8.46168e-11	CCNA2
ENSG00000182742	30.9526	-8.04133	1.16007	-6.93174	4.15694e-12	8.82407e-11	HOXB4
ENSG00000177380	136.868	3.18377	0.459336	6.93125	4.17145e-12	8.84605e-11	PPFIA3
ENSG00000128709	27.793	-8.60149	1.24132	-6.92931	4.22895e-12	8.95906e-11	HOXD9
ENSG00000269821	2907.15	-1.36622	0.197191	-6.9284	4.25623e-12	9.00789e-11	KCNQ1OT1
ENSG00000162692	64.5096	3.42216	0.494671	6.91807	4.57843e-12	9.68018e-11	VCAM1
ENSG00000166016	125.933	-3.96955	0.574063	-6.91484	4.68401e-12	9.89358e-11	ABTB2
ENSG00000143622	764.222	1.7186	0.248606	6.91295	4.74667e-12	1.0016e-10	RIT1
ENSG00000068885	323.351	-1.50471	0.217752	-6.9102	4.83954e-12	1.01933e-10	IFT80
ENSG00000146648	1659.7	-1.5545	0.224957	-6.91018	4.84026e-12	1.01933e-10	EGFR
ENSG00000249669	1929.37	1.73337	0.250879	6.90919	4.87416e-12	1.02545e-10	CARMN
ENSG00000149527	40.6114	3.96348	0.573792	6.90751	4.93237e-12	1.03667e-10	PLCH2
ENSG00000136240	4866.08	1.46216	0.211948	6.89868	5.24869e-12	1.10207e-10	KDELR2
ENSG00000034152	2259.93	1.19799	0.173841	6.89133	5.52736e-12	1.15944e-10	MAP2K3
ENSG00000111206	1027.25	-1.08802	0.157949	-6.88842	5.64141e-12	1.1822e-10	FOXM1
ENSG00000106415	229.373	2.72779	0.396009	6.88821	5.65006e-12	1.18285e-10	GLCCI1
ENSG00000005379	41.6667	-7.24464	1.05258	-6.88277	5.86989e-12	1.22766e-10	TSPOAP1
ENSG00000253953	362.486	-2.49467	0.362501	-6.88182	5.90929e-12	1.23469e-10	PCDHGB4
ENSG00000082497	133.492	3.44892	0.501394	6.87866	6.04196e-12	1.26117e-10	SERTAD4
ENSG00000152256	423.079	1.97527	0.287303	6.87521	6.19002e-12	1.29081e-10	PDK1
ENSG00000113494	24.6432	-8.42293	1.22558	-6.87262	6.30346e-12	1.31318e-10	PRLR
ENSG00000101463	38.3329	-7.19179	1.04658	-6.87167	6.34531e-12	1.32061e-10	SYNDIG1
ENSG00000211584	258.107	-1.43637	0.209158	-6.8674	6.53824e-12	1.35943e-10	SLC48A1
ENSG00000180739	44.4102	6.22803	0.906954	6.86697	6.55784e-12	1.36217e-10	S1PR5
ENSG00000151623	91.6144	-3.56526	0.519887	-6.85775	6.99516e-12	1.4516e-10	NR3C2
ENSG00000121281	962.548	-2.31716	0.338242	-6.8506	7.35427e-12	1.52463e-10	ADCY7
ENSG00000167972	117.419	3.10576	0.453871	6.84282	7.76494e-12	1.6082e-10	ABCA3
ENSG00000160877	1399.4	1.02618	0.150101	6.83663	8.10761e-12	1.67754e-10	NACC1
ENSG00000106772	3290.43	1.10268	0.161298	6.83631	8.12568e-12	1.67965e-10	PRUNE2
ENSG00000166848	1665.2	1.01569	0.148601	6.83499	8.20095e-12	1.69356e-10	TERF2IP
ENSG00000088320	29.5553	7.96039	1.16542	6.83048	8.46293e-12	1.74428e-10	REM1
ENSG00000185585	174.024	3.10624	0.454758	6.83054	8.4596e-12	1.74428e-10	OLFML2A
ENSG00000100911	674.078	1.1813	0.172958	6.82997	8.49314e-12	1.74881e-10	PSME2
ENSG00000150938	16142	0.712638	0.104357	6.82883	8.56123e-12	1.76113e-10	CRIM1
ENSG00000116183	104.88	-3.23533	0.473851	-6.82773	8.62677e-12	1.7729e-10	PAPPA2
ENSG00000258225	45.7349	-6.48227	0.94994	-6.82387	8.86218e-12	1.81952e-10	AC073571.1
ENSG00000186318	1814.67	-1.09884	0.161123	-6.81988	9.11177e-12	1.86897e-10	BACE1
ENSG00000110492	143.978	-2.17864	0.319504	-6.81882	9.17922e-12	1.88099e-10	MDK
ENSG00000081087	1064.97	1.43623	0.210689	6.81683	9.30717e-12	1.90538e-10	OSTM1
ENSG00000035664	118.647	-3.57518	0.524573	-6.81541	9.39922e-12	1.92237e-10	DAPK2
ENSG00000185483	431.479	-1.09662	0.160936	-6.814	9.49231e-12	1.93955e-10	ROR1
ENSG00000111371	1978.25	-1.35642	0.199077	-6.81356	9.52141e-12	1.94177e-10	SLC38A1
ENSG00000231106	22.8074	-8.32271	1.22147	-6.81367	9.51408e-12	1.94177e-10	LINC01436
ENSG00000178980	1293.38	1.12571	0.165257	6.81185	9.63519e-12	1.96309e-10	SELENOW
ENSG00000130311	513.654	1.42517	0.209399	6.80601	1.00343e-11	2.04245e-10	DDA1
ENSG00000221890	248.255	1.41004	0.207223	6.80448	1.01418e-11	2.06235e-10	NPTXR
ENSG00000180447	862.112	-1.06958	0.157295	-6.79983	1.04739e-11	2.12787e-10	GAS1
ENSG00000162595	29.7728	-6.53253	0.961212	-6.79613	1.07463e-11	2.18112e-10	DIRAS3
ENSG00000225383	369.294	8.21908	1.20989	6.79323	1.09651e-11	2.22341e-10	SFTA1P
ENSG00000143797	535.968	-1.31102	0.193055	-6.79091	1.11426e-11	2.25725e-10	MBOAT2
ENSG00000089693	1492.18	0.945505	0.139253	6.78983	1.12263e-11	2.27204e-10	MLF2
ENSG00000185532	1065.08	1.33463	0.196632	6.78748	1.14112e-11	2.30727e-10	PRKG1
ENSG00000177374	650.556	-1.325	0.195332	-6.7833	1.1746e-11	2.37271e-10	HIC1
ENSG00000157978	569.944	1.5163	0.223575	6.78207	1.18469e-11	2.39082e-10	LDLRAP1
ENSG00000149380	197.482	-1.46955	0.216893	-6.77546	1.24015e-11	2.50037e-10	P4HA3
ENSG00000176641	680.868	1.90665	0.281631	6.77002	1.2876e-11	2.5936e-10	RNF152
ENSG00000130528	42.2927	5.98628	0.884317	6.76938	1.29333e-11	2.60266e-10	HRC
ENSG00000182606	1716.34	1.01755	0.150594	6.75695	1.40931e-11	2.83339e-10	TRAK1
ENSG00000120075	20.9719	-8.2007	1.21425	-6.75371	1.44112e-11	2.89461e-10	HOXB5
ENSG00000185745	92.5267	-2.28177	0.337881	-6.75319	1.44631e-11	2.90229e-10	IFIT1
ENSG00000166741	1088.09	-1.34002	0.198491	-6.75104	1.46788e-11	2.94281e-10	NNMT
ENSG00000165434	734.337	0.959702	0.142273	6.7455	1.52498e-11	3.05223e-10	PGM2L1
ENSG00000241978	5739.74	-1.09601	0.162481	-6.74547	1.52533e-11	3.05223e-10	NA
ENSG00000188641	416.022	-1.52055	0.225467	-6.74403	1.54057e-11	3.07984e-10	DPYD
ENSG00000020577	1412.56	1.06693	0.158271	6.74121	1.57076e-11	3.13725e-10	SAMD4A
ENSG00000125354	446.773	-1.26511	0.188009	-6.72899	1.7085e-11	3.40916e-10	SEPTIN6
ENSG00000182197	3537.5	0.964874	0.143435	6.72689	1.73331e-11	3.45543e-10	EXT1
ENSG00000117724	3269.05	-1.32903	0.198003	-6.71219	1.9173e-11	3.81863e-10	CENPF
ENSG00000116133	1997.41	0.906466	0.135108	6.70922	1.95665e-11	3.89337e-10	DHCR24
ENSG00000150051	228.586	-6.9761	1.04068	-6.70338	2.03653e-11	4.04852e-10	MKX
ENSG00000110076	175.681	3.81708	0.569698	6.70019	2.08148e-11	4.13402e-10	NRXN2
ENSG00000116649	1846.93	0.947726	0.141576	6.69412	2.1698e-11	4.30543e-10	SRM
ENSG00000157214	304.02	-5.09089	0.7607	-6.69237	2.1958e-11	4.35296e-10	STEAP2
ENSG00000198380	4953.72	0.999058	0.149518	6.68188	2.35903e-11	4.6722e-10	GFPT1
ENSG00000148842	408.689	1.70857	0.255904	6.67659	2.44564e-11	4.83922e-10	CNNM2
ENSG00000140450	457.305	1.32532	0.198512	6.6763	2.45046e-11	4.84427e-10	ARRDC4
ENSG00000259583	24.0588	-8.388	1.25711	-6.67244	2.51577e-11	4.96876e-10	AC015712.2
ENSG00000130720	25.1993	-7.89592	1.1865	-6.6548	2.83692e-11	5.59785e-10	FIBCD1
ENSG00000035862	9267.88	-0.702966	0.105636	-6.65463	2.84012e-11	5.59899e-10	TIMP2
ENSG00000176014	5556.58	0.780945	0.117566	6.64263	3.08131e-11	6.06884e-10	TUBB6
ENSG00000242512	21.8024	-7.13914	1.07569	-6.6368	3.20563e-11	6.30785e-10	LINC01206
ENSG00000144229	53.2962	5.4802	0.826764	6.6285	3.39126e-11	6.66696e-10	THSD7B
ENSG00000162616	1280.28	1.11806	0.168708	6.62718	3.42161e-11	6.72043e-10	DNAJB4
ENSG00000145362	1034.49	1.19048	0.179889	6.61786	3.64441e-11	7.15145e-10	ANK2
ENSG00000136003	1239.22	-0.854033	0.129117	-6.61439	3.73079e-11	7.31421e-10	ISCU
ENSG00000197894	1584.63	-0.744345	0.112595	-6.61083	3.82161e-11	7.48536e-10	ADH5
ENSG00000153558	103.818	3.11363	0.471003	6.61064	3.82673e-11	7.48851e-10	FBXL2
ENSG00000106211	9478.26	0.66622	0.100865	6.60504	3.97422e-11	7.76998e-10	HSPB1
ENSG00000204779	33.7733	-4.9565	0.750969	-6.60014	4.10761e-11	8.0234e-10	FOXD4L5
ENSG00000105373	813.5	-0.973627	0.147563	-6.59806	4.16584e-11	8.12969e-10	NOP53
ENSG00000189058	42.4032	-5.06263	0.767979	-6.59214	4.33519e-11	8.45244e-10	APOD
ENSG00000111252	1219.05	1.16891	0.177359	6.59063	4.37976e-11	8.53151e-10	SH2B3
ENSG00000187513	27.245	7.84426	1.19075	6.58766	4.46821e-11	8.69586e-10	GJA4
ENSG00000111424	613.801	-1.29369	0.196392	-6.5873	4.47902e-11	8.70894e-10	VDR
ENSG00000103479	770.274	-1.14852	0.174371	-6.58667	4.49801e-11	8.73787e-10	RBL2
ENSG00000136802	1963.29	1.1739	0.178375	6.58109	4.67002e-11	9.06375e-10	LRRC8A
ENSG00000198742	747.515	1.09587	0.166548	6.57987	4.70859e-11	9.1303e-10	SMURF1
ENSG00000151640	212.342	2.16175	0.328723	6.57621	4.826e-11	9.34944e-10	DPYSL4
ENSG00000152413	338.013	2.55707	0.388909	6.57497	4.86615e-11	9.41865e-10	HOMER1
ENSG00000123360	32.413	5.04543	0.768121	6.56853	5.08138e-11	9.82631e-10	PDE1B
ENSG00000187824	112.783	-3.06466	0.466969	-6.56287	5.27821e-11	1.01977e-09	TMEM220
ENSG00000171867	1732.66	-0.73777	0.112424	-6.5624	5.29476e-11	1.02204e-09	PRNP
ENSG00000114019	4301.41	0.774252	0.118082	6.5569	5.49394e-11	1.05952e-09	AMOTL2
ENSG00000046604	34.6576	-4.31109	0.657651	-6.55528	5.55363e-11	1.07007e-09	DSG2
ENSG00000182636	291.901	-1.77583	0.271207	-6.54789	5.83572e-11	1.1234e-09	NDN
ENSG00000197006	1605.28	-1.00677	0.153772	-6.54715	5.86459e-11	1.12794e-09	METTL9
ENSG00000079156	169.998	-1.97747	0.302556	-6.53589	6.32333e-11	1.21507e-09	OSBPL6
ENSG00000139372	486.581	1.71771	0.263045	6.5301	6.57248e-11	1.26181e-09	TDG
ENSG00000080298	81.0714	-2.52285	0.386637	-6.52511	6.79525e-11	1.3034e-09	RFX3
ENSG00000114850	5309.73	0.670283	0.102728	6.52484	6.8076e-11	1.3046e-09	SSR3
ENSG00000176845	671.522	-1.02743	0.157601	-6.51918	7.06928e-11	1.35353e-09	METRNL
ENSG00000106785	93.9862	-3.06026	0.46973	-6.51494	7.27167e-11	1.39103e-09	TRIM14
ENSG00000100345	80282.7	0.768335	0.117951	6.51401	7.31696e-11	1.39843e-09	MYH9
ENSG00000253187	35.6881	-6.65533	1.0221	-6.51142	7.44428e-11	1.42149e-09	HOXA10-AS
ENSG00000184156	23.1707	-8.28448	1.27367	-6.50439	7.80072e-11	1.48822e-09	KCNQ3
ENSG00000136114	53.6169	-3.26203	0.501668	-6.50236	7.90705e-11	1.50715e-09	THSD1
ENSG00000162772	111.552	3.57884	0.550704	6.49867	8.10328e-11	1.54318e-09	ATF3
ENSG00000071553	1271.36	0.954514	0.146928	6.49645	8.2235e-11	1.56467e-09	ATP6AP1
ENSG00000118515	800.594	-1.2822	0.197543	-6.49077	8.53988e-11	1.62052e-09	SGK1
ENSG00000151006	63.0315	2.59075	0.399143	6.49078	8.5391e-11	1.62052e-09	PRSS53
ENSG00000168491	33.9971	5.45342	0.840147	6.49103	8.52524e-11	1.62052e-09	CCDC110
ENSG00000087095	229.415	1.49395	0.230215	6.48936	8.62017e-11	1.6343e-09	NLK
ENSG00000168779	353.753	-1.46956	0.226589	-6.48556	8.84055e-11	1.67459e-09	SHOX2
ENSG00000047644	928.698	1.35003	0.208204	6.48417	8.92213e-11	1.68854e-09	WWC3
ENSG00000052802	648.238	1.09034	0.168218	6.4817	9.06939e-11	1.7148e-09	MSMO1
ENSG00000205213	1109.13	-1.8417	0.284144	-6.48158	9.077e-11	1.7148e-09	LGR4
ENSG00000110315	610.768	1.68554	0.260172	6.47857	9.25954e-11	1.74774e-09	RNF141
ENSG00000233251	296.974	-1.98077	0.305816	-6.47701	9.35608e-11	1.7644e-09	AC007743.1
ENSG00000159363	691.864	1.32009	0.203994	6.47124	9.72029e-11	1.83146e-09	ATP13A2
ENSG00000176678	261.613	1.93668	0.299436	6.46775	9.94725e-11	1.87256e-09	FOXL1
ENSG00000005073	60.5622	-4.57636	0.707801	-6.4656	1.00901e-10	1.89777e-09	HOXA11
ENSG00000154133	28.1613	-8.61505	1.33291	-6.46336	1.024e-10	1.92427e-09	ROBO4
ENSG00000161714	713.906	-1.29422	0.200324	-6.46062	1.04273e-10	1.95774e-09	PLCD3
ENSG00000198483	49.5371	-3.15241	0.488156	-6.45778	1.0625e-10	1.99309e-09	ANKRD35
ENSG00000229619	384.649	2.0593	0.319167	6.45212	1.10298e-10	2.06721e-09	MBNL1-AS1
ENSG00000145113	20.4099	-6.96421	1.07958	-6.45084	1.1123e-10	2.08285e-09	NA
ENSG00000167994	346.142	-1.66667	0.258572	-6.44569	1.15076e-10	2.15298e-09	RAB3IL1
ENSG00000204682	49.892	-2.98805	0.463612	-6.44514	1.15495e-10	2.15891e-09	MIR1915HG
ENSG00000196154	887.961	0.894002	0.138749	6.44329	1.16911e-10	2.18347e-09	S100A4
ENSG00000111262	35.4649	8.21362	1.27614	6.43631	1.22411e-10	2.28417e-09	KCNA1
ENSG00000115041	78.5509	-3.36929	0.523615	-6.43468	1.23731e-10	2.3068e-09	KCNIP3
ENSG00000111907	158.789	1.81205	0.281959	6.42666	1.3044e-10	2.42974e-09	TPD52L1
ENSG00000144857	196.683	-1.68283	0.261952	-6.4242	1.32567e-10	2.46721e-09	BOC
ENSG00000197415	105.869	-2.57677	0.401128	-6.42382	1.329e-10	2.47124e-09	VEPH1
ENSG00000176928	242.225	1.62799	0.253631	6.41875	1.37394e-10	2.55258e-09	GCNT4
ENSG00000104765	2847.32	0.704028	0.109816	6.41099	1.44577e-10	2.68368e-09	BNIP3L
ENSG00000105664	990.657	-5.92703	0.924546	-6.41075	1.44805e-10	2.68557e-09	COMP
ENSG00000134986	3806.91	0.782637	0.122127	6.40838	1.47074e-10	2.72529e-09	NREP
ENSG00000172301	735.183	0.933876	0.146016	6.39571	1.59804e-10	2.9586e-09	COPRS
ENSG00000168175	1909.34	0.979772	0.153216	6.39472	1.60841e-10	2.97521e-09	MAPK1IP1L
ENSG00000147065	17940.3	0.579834	0.0907159	6.39175	1.63996e-10	3.03093e-09	MSN
ENSG00000165118	186.291	-1.57968	0.247169	-6.39111	1.64689e-10	3.0411e-09	C9orf64
ENSG00000094804	355.291	2.30222	0.360501	6.38617	1.70089e-10	3.1381e-09	CDC6
ENSG00000130707	247.088	-1.86113	0.29166	-6.38117	1.75744e-10	3.23963e-09	ASS1
ENSG00000150907	112.723	-3.12695	0.490079	-6.3805	1.76507e-10	3.25087e-09	FOXO1
ENSG00000136274	261.669	1.61914	0.253786	6.37996	1.77136e-10	3.25965e-09	NACAD
ENSG00000197614	531.973	-3.62641	0.568688	-6.37679	1.80836e-10	3.32486e-09	MFAP5
ENSG00000171914	1195.23	-2.13442	0.334748	-6.3762	1.8154e-10	3.33491e-09	TLN2
ENSG00000101608	9504.21	0.673168	0.105628	6.373	1.8536e-10	3.40216e-09	MYL12A
ENSG00000006210	45.7366	3.18357	0.499554	6.37282	1.85587e-10	3.40339e-09	CX3CL1
ENSG00000244486	1097.58	-0.964847	0.151434	-6.37141	1.87298e-10	3.4318e-09	SCARF2
ENSG00000279095	108.508	2.20497	0.346301	6.36722	1.92486e-10	3.52383e-09	AC243964.4
ENSG00000142089	1006.52	-1.03506	0.162587	-6.36619	1.9378e-10	3.54448e-09	IFITM3
ENSG00000131374	1023.24	-1.81338	0.28494	-6.36407	1.96479e-10	3.59075e-09	TBC1D5
ENSG00000134308	3409.49	-0.653194	0.102676	-6.36171	1.99515e-10	3.64311e-09	YWHAQ
ENSG00000118816	1987.27	-1.07714	0.169402	-6.35851	2.03726e-10	3.71681e-09	CCNI
ENSG00000196220	37.2888	-5.11138	0.804873	-6.35054	2.14559e-10	3.9111e-09	SRGAP3
ENSG00000125945	248.996	-1.33551	0.210469	-6.34539	2.21868e-10	4.04088e-09	ZNF436
ENSG00000153113	3411.38	-0.742389	0.117129	-6.33824	2.32403e-10	4.22914e-09	CAST
ENSG00000256235	177.938	1.61623	0.255249	6.33197	2.42049e-10	4.40091e-09	SMIM3
ENSG00000006451	1031.39	-0.873151	0.1379	-6.33179	2.4233e-10	4.40227e-09	RALA
ENSG00000135315	135.571	-1.96042	0.310342	-6.31696	2.6675e-10	4.84176e-09	CEP162
ENSG00000278771	4830.41	1.60573	0.254202	6.31673	2.67156e-10	4.84498e-09	RN7SL3
ENSG00000140948	1212.07	-1.5724	0.248943	-6.31628	2.6793e-10	4.85489e-09	ZCCHC14
ENSG00000049323	3300.88	0.903363	0.143063	6.31446	2.71107e-10	4.90828e-09	LTBP1
ENSG00000160469	130.347	3.15699	0.500049	6.31336	2.7305e-10	4.93926e-09	BRSK1
ENSG00000147872	777.075	-1.11897	0.177251	-6.31291	2.73829e-10	4.94915e-09	PLIN2
ENSG00000117525	462.682	-1.1398	0.180564	-6.31244	2.74663e-10	4.96e-09	F3
ENSG00000152127	1044.72	1.7036	0.270049	6.30846	2.8182e-10	5.08494e-09	MGAT5
ENSG00000156273	1528.7	1.33734	0.212064	6.30631	2.85768e-10	5.15181e-09	BACH1
ENSG00000121440	1073.7	-0.804625	0.127683	-6.30174	2.94314e-10	5.30139e-09	PDZRN3
ENSG00000127329	260.033	-8.49195	1.34808	-6.29931	2.98979e-10	5.38086e-09	PTPRB
ENSG00000123384	46906.4	-0.819154	0.130078	-6.29741	3.02665e-10	5.44261e-09	LRP1
ENSG00000157551	204.19	-1.96824	0.312655	-6.29524	3.06916e-10	5.51438e-09	KCNJ15
ENSG00000129103	1177.81	-0.844932	0.134273	-6.29264	3.12111e-10	5.60299e-09	SUMF2
ENSG00000141905	4050.8	-0.746222	0.118614	-6.29118	3.15056e-10	5.6511e-09	NFIC
ENSG00000259295	234.927	-1.5559	0.24752	-6.28595	3.25858e-10	5.83993e-09	CSPG4P12
ENSG00000099953	154.378	1.87019	0.297528	6.28578	3.26219e-10	5.84149e-09	MMP11
ENSG00000166963	14837.2	0.586501	0.0933176	6.285	3.27853e-10	5.86582e-09	MAP1A
ENSG00000119139	489.729	1.28322	0.204195	6.28429	3.29356e-10	5.88775e-09	TJP2
ENSG00000143341	2459.93	-1.80754	0.287721	-6.28225	3.33702e-10	5.96044e-09	HMCN1
ENSG00000167566	1065.43	0.814868	0.129767	6.27945	3.39783e-10	6.06398e-09	NCKAP5L
ENSG00000106624	7538.46	-0.831032	0.132359	-6.27864	3.41553e-10	6.09046e-09	AEBP1
ENSG00000104881	286.8	-2.13555	0.340216	-6.27704	3.45077e-10	6.14814e-09	PPP1R13L
ENSG00000105928	191.194	-2.13663	0.340592	-6.27329	3.53504e-10	6.29302e-09	GSDME
ENSG00000122378	69.5743	3.70902	0.591368	6.27193	3.5661e-10	6.34301e-09	PRXL2A
ENSG00000186567	68.5946	2.72837	0.435257	6.26841	3.64759e-10	6.48254e-09	CEACAM19
ENSG00000089486	290.155	1.66015	0.265118	6.26192	3.80264e-10	6.75247e-09	CDIP1
ENSG00000100644	11000.3	0.796715	0.12727	6.26006	3.84832e-10	6.82788e-09	HIF1A
ENSG00000116106	113.934	-3.30838	0.5289	-6.25521	3.96989e-10	7.03771e-09	EPHA4
ENSG00000168952	50.5926	-4.86455	0.778094	-6.25189	4.05525e-10	7.18306e-09	STXBP6
ENSG00000162981	31.2675	-6.33902	1.01419	-6.2503	4.09658e-10	7.25023e-09	LRATD1
ENSG00000170549	102.577	-4.01691	0.642739	-6.24968	4.11293e-10	7.2671e-09	IRX1
ENSG00000197043	7955.07	0.665973	0.10656	6.24974	4.11137e-10	7.2671e-09	ANXA6
ENSG00000163297	1334.77	-1.13698	0.18198	-6.24783	4.16196e-10	7.34762e-09	ANTXR2
ENSG00000019144	3137.8	1.01983	0.163266	6.24643	4.19942e-10	7.40761e-09	PHLDB1
ENSG00000127241	632.43	-6.06884	0.972177	-6.24253	4.30547e-10	7.5884e-09	MASP1
ENSG00000250133	18.9201	-8.04863	1.28976	-6.2404	4.36465e-10	7.68633e-09	HOXC-AS2
ENSG00000235545	24.1571	7.67261	1.22963	6.23977	4.38202e-10	7.71054e-09	AC103923.1
ENSG00000054967	121.862	2.04852	0.328572	6.23461	4.52919e-10	7.96291e-09	RELT
ENSG00000008283	203.264	-1.9601	0.314551	-6.23142	4.62214e-10	8.11964e-09	CYB561
ENSG00000121898	133.857	-7.65628	1.22934	-6.22798	4.72493e-10	8.29336e-09	CPXM2
ENSG00000172137	27.1751	-7.25453	1.1657	-6.22334	4.86669e-10	8.53515e-09	CALB2
ENSG00000196428	1938.57	-1.07982	0.173523	-6.22292	4.8799e-10	8.55128e-09	TSC22D2
ENSG00000109971	15682.7	0.601441	0.0966586	6.22232	4.89846e-10	8.56969e-09	HSPA8
ENSG00000203667	426.582	1.34487	0.216135	6.22234	4.89807e-10	8.56969e-09	COX20
ENSG00000049449	5778.51	-0.700795	0.112691	-6.21874	5.01171e-10	8.76061e-09	RCN1
ENSG00000115762	1515.85	1.06444	0.171229	6.21648	5.08427e-10	8.88017e-09	PLEKHB2
ENSG00000152518	1117.23	-0.87673	0.141072	-6.21478	5.13981e-10	8.96981e-09	ZFP36L2
ENSG00000162630	224.212	1.62626	0.261747	6.2131	5.19503e-10	9.05876e-09	B3GALT2
ENSG00000183856	561.018	-1.27511	0.205318	-6.21041	5.28451e-10	9.20724e-09	IQGAP3
ENSG00000104332	935.519	-8.59337	1.3846	-6.20639	5.42159e-10	9.43835e-09	SFRP1
ENSG00000163701	117.87	3.73659	0.602126	6.20566	5.44663e-10	9.47419e-09	IL17RE
ENSG00000166483	464.37	-1.5032	0.242754	-6.19227	5.93056e-10	1.03076e-08	WEE1
ENSG00000225206	286.568	2.03424	0.328617	6.19031	6.00477e-10	1.0428e-08	MIR137HG
ENSG00000137309	3134.23	0.707247	0.114316	6.18679	6.14019e-10	1.06545e-08	HMGA1
ENSG00000115267	42.6838	-4.05054	0.65511	-6.183	6.28952e-10	1.09047e-08	IFIH1
ENSG00000166165	148.514	2.37879	0.385045	6.17793	6.49456e-10	1.12511e-08	CKB
ENSG00000102316	3004.33	0.81566	0.132047	6.17703	6.532e-10	1.13067e-08	MAGED2
ENSG00000163904	405.536	1.27679	0.206727	6.17621	6.56596e-10	1.13563e-08	SENP2
ENSG00000121691	665.191	-0.897166	0.14528	-6.17544	6.59799e-10	1.14024e-08	CAT
ENSG00000084090	1650.31	0.812172	0.131558	6.1735	6.67941e-10	1.15338e-08	STARD7
ENSG00000152217	337.913	-2.82371	0.457479	-6.17233	6.72888e-10	1.16098e-08	SETBP1
ENSG00000091986	19288.7	-0.717654	0.116305	-6.17047	6.80875e-10	1.17381e-08	CCDC80
ENSG00000154027	1503.17	0.860963	0.139594	6.16764	6.93177e-10	1.19405e-08	AK5
ENSG00000173068	403.821	-4.54176	0.73645	-6.16711	6.95511e-10	1.1971e-08	BNC2
ENSG00000166135	905.267	1.00898	0.163635	6.16603	7.0026e-10	1.2043e-08	HIF1AN
ENSG00000277422	22.4192	-8.28532	1.34506	-6.15984	7.28202e-10	1.25134e-08	REXO1L6P
ENSG00000075643	198.411	-5.0495	0.8204	-6.15493	7.51091e-10	1.28963e-08	MOCOS
ENSG00000108828	4827.21	-0.851227	0.138401	-6.15043	7.72749e-10	1.32575e-08	VAT1
ENSG00000160714	814.568	0.900593	0.146443	6.14978	7.75929e-10	1.33014e-08	UBE2Q1
ENSG00000104419	1059.9	-1.17135	0.190572	-6.1465	7.921e-10	1.35677e-08	NDRG1
ENSG00000004779	682.184	0.867058	0.141102	6.14492	8.0005e-10	1.36928e-08	NDUFAB1
ENSG00000196352	241.986	-1.54562	0.251879	-6.13634	8.44438e-10	1.44409e-08	CD55
ENSG00000162437	166.25	1.98799	0.324055	6.13473	8.53044e-10	1.45764e-08	RAVER2
ENSG00000197852	698.964	6.77326	1.10442	6.13286	8.63151e-10	1.47372e-08	INKA2
ENSG00000118473	359.04	1.66432	0.271471	6.13073	8.74745e-10	1.49232e-08	SGIP1
ENSG00000213625	826.436	1.08118	0.176372	6.13008	8.78323e-10	1.49677e-08	LEPROT
ENSG00000259380	1231.35	-1.60176	0.261298	-6.13001	8.78758e-10	1.49677e-08	AC087473.1
ENSG00000213047	177.402	-2.05351	0.335066	-6.12866	8.86219e-10	1.50827e-08	DENND1B
ENSG00000068079	96.761	-1.90861	0.311666	-6.12389	9.13172e-10	1.5529e-08	IFI35
ENSG00000248890	38.622	6.702	1.09467	6.12242	9.21671e-10	1.56611e-08	HHIP-AS1
ENSG00000005471	31.9365	-6.24732	1.02045	-6.12211	9.23435e-10	1.56785e-08	ABCB4
ENSG00000115902	1769	0.801713	0.13098	6.1209	9.30491e-10	1.57857e-08	SLC1A4
ENSG00000166387	406.054	1.76384	0.28832	6.11764	9.49725e-10	1.60992e-08	PPFIBP2
ENSG00000104812	1466.69	1.55843	0.254972	6.11216	9.82898e-10	1.66483e-08	GYS1
ENSG00000135723	748.666	1.16965	0.191491	6.10812	1.00809e-09	1.70488e-08	FHOD1
ENSG00000163864	2492.59	-1.5689	0.256855	-6.10811	1.00815e-09	1.70488e-08	NMNAT3
ENSG00000182179	244.764	-2.17114	0.355494	-6.10737	1.01289e-09	1.71154e-08	UBA7
ENSG00000172123	232.032	1.56062	0.255904	6.09846	1.07098e-09	1.80827e-08	SLFN12
ENSG00000165996	762.289	1.21042	0.198581	6.09532	1.09218e-09	1.8426e-08	HACD1
ENSG00000105321	489.423	1.17407	0.192627	6.09505	1.09405e-09	1.84429e-08	CCDC9
ENSG00000126524	2371.86	0.690578	0.113342	6.09285	1.10917e-09	1.86831e-08	SBDS
ENSG00000130702	1260.48	4.07383	0.668807	6.09118	1.1208e-09	1.88639e-08	LAMA5
ENSG00000177675	153.364	3.06084	0.503079	6.08422	1.17061e-09	1.96868e-08	CD163L1
ENSG00000165030	387.684	1.43362	0.235683	6.08283	1.18076e-09	1.98418e-08	NFIL3
ENSG00000113522	1510.36	-0.704483	0.115964	-6.07504	1.23958e-09	2.08138e-08	RAD50
ENSG00000100206	19.9614	-8.12043	1.33747	-6.0715	1.26722e-09	2.12612e-08	DMC1
ENSG00000182585	26.0655	7.75494	1.27753	6.07026	1.27703e-09	2.14089e-08	EPGN
ENSG00000121621	242.252	-1.61103	0.265417	-6.06982	1.28053e-09	2.14507e-08	KIF18A
ENSG00000185561	284.77	-1.22895	0.20255	-6.0674	1.30001e-09	2.17599e-08	TLCD2
ENSG00000164035	26.3834	-6.2535	1.03089	-6.06614	1.31023e-09	2.19137e-08	EMCN
ENSG00000118276	31.1069	-5.89586	0.971974	-6.06586	1.3125e-09	2.19344e-08	B4GALT6
ENSG00000115977	2971.1	0.848728	0.139965	6.06388	1.32878e-09	2.2189e-08	AAK1
ENSG00000182256	13.7179	-7.5763	1.25014	-6.06034	1.35835e-09	2.26651e-08	GABRG3
ENSG00000090924	1405.62	1.58929	0.262362	6.05765	1.38126e-09	2.30293e-08	PLEKHG2
ENSG00000169136	440.292	-1.18854	0.19644	-6.0504	1.44491e-09	2.40716e-08	ATF5
ENSG00000223749	59.6981	-3.83148	0.633302	-6.05	1.44845e-09	2.41117e-08	MIR503HG
ENSG00000243927	526.08	1.15033	0.190356	6.04305	1.51228e-09	2.51547e-08	MRPS6
ENSG00000141526	951.616	1.35868	0.224902	6.04122	1.52951e-09	2.54214e-08	SLC16A3
ENSG00000168334	40.9426	3.98256	0.659909	6.03502	1.58943e-09	2.63761e-08	XIRP1
ENSG00000240849	949.669	1.11769	0.185197	6.03512	1.58849e-09	2.63761e-08	PEDS1
ENSG00000180304	665.239	1.05304	0.174545	6.03309	1.60855e-09	2.66727e-08	OAZ2
ENSG00000103742	64.9104	2.83548	0.470253	6.02969	1.64272e-09	2.7218e-08	IGDCC4
ENSG00000065320	15.5608	-7.76962	1.28876	-6.02878	1.65205e-09	2.73513e-08	NTN1
ENSG00000172985	490.782	0.931644	0.154582	6.02685	1.67191e-09	2.76586e-08	SH3RF3
ENSG00000139645	1647.96	1.075	0.178464	6.02363	1.70547e-09	2.81919e-08	ANKRD52
ENSG00000282278	440.532	-1.45342	0.24131	-6.02305	1.71165e-09	2.82721e-08	AC058822.1
ENSG00000146072	96.2769	-3.92785	0.652361	-6.02098	1.73365e-09	2.86132e-08	TNFRSF21
ENSG00000155366	3542.4	0.658732	0.109552	6.01295	1.82173e-09	3.00437e-08	RHOC
ENSG00000079805	1972.39	0.73616	0.122505	6.00924	1.86391e-09	3.07155e-08	DNM2
ENSG00000105974	5720.09	0.849186	0.141406	6.0053	1.90975e-09	3.14298e-08	CAV1
ENSG00000172939	1026.33	1.11627	0.185882	6.00526	1.9102e-09	3.14298e-08	OXSR1
ENSG00000197757	394.627	-1.8774	0.313281	-5.9927	2.06384e-09	3.39314e-08	HOXC6
ENSG00000148180	5046.39	0.604803	0.100932	5.99218	2.07044e-09	3.40137e-08	GSN
ENSG00000162591	1037.57	1.24362	0.207633	5.98954	2.10442e-09	3.45452e-08	MEGF6
ENSG00000114982	727.398	-1.33594	0.223112	-5.98774	2.12773e-09	3.4901e-08	KANSL3
ENSG00000138696	54.9846	-3.77624	0.630718	-5.98721	2.13467e-09	3.49879e-08	BMPR1B
ENSG00000105520	1001.73	0.949845	0.158707	5.98488	2.16547e-09	3.54654e-08	PLPPR2
ENSG00000102901	810.15	1.31257	0.219418	5.98205	2.20345e-09	3.60597e-08	CENPT
ENSG00000149782	1606.64	0.7855	0.131334	5.98093	2.21872e-09	3.62818e-08	PLCB3
ENSG00000282849	16.8476	-7.87766	1.31763	-5.97866	2.24984e-09	3.67623e-08	AL359834.1
ENSG00000170759	7527.55	0.604528	0.101125	5.97801	2.25886e-09	3.68814e-08	KIF5B
ENSG00000177694	145.274	-2.12422	0.355428	-5.97651	2.27964e-09	3.71922e-08	NAALADL2
ENSG00000163536	89.7234	2.74279	0.459148	5.97364	2.32012e-09	3.78237e-08	SERPINI1
ENSG00000278935	62.1074	-3.67014	0.614469	-5.97286	2.33133e-09	3.79773e-08	AC087386.2
ENSG00000175061	1372.93	-0.831077	0.139249	-5.96829	2.39746e-09	3.90247e-08	SNHG29
ENSG00000120594	225.9	-5.25548	0.880643	-5.96777	2.40514e-09	3.91198e-08	PLXDC2
ENSG00000134909	344.414	-2.07095	0.347155	-5.96549	2.43898e-09	3.964e-08	ARHGAP32
ENSG00000100075	1012.67	0.863818	0.144991	5.95773	2.55759e-09	4.15359e-08	SLC25A1
ENSG00000135480	461.881	1.99051	0.33419	5.95624	2.58114e-09	4.18865e-08	KRT7
ENSG00000131737	70.2306	2.27429	0.381979	5.95396	2.61725e-09	4.24401e-08	KRT34
ENSG00000155792	136.771	-3.25215	0.54654	-5.95043	2.67446e-09	4.33348e-08	DEPTOR
ENSG00000171812	87.4112	-3.9686	0.66724	-5.9478	2.71776e-09	4.4003e-08	COL8A2
ENSG00000225914	338.552	-1.48759	0.250275	-5.94383	2.78445e-09	4.50483e-08	TSBP1-AS1
ENSG00000186310	188.476	1.55521	0.261773	5.94106	2.83181e-09	4.57799e-08	NAP1L3
ENSG00000283633	37.0989	-4.08702	0.688047	-5.94003	2.84965e-09	4.60333e-08	AP000547.3
ENSG00000246339	33.179	-5.1863	0.873274	-5.93891	2.8692e-09	4.6314e-08	EXTL3-AS1
ENSG00000198542	7255.67	0.555361	0.0935216	5.93831	2.87975e-09	4.64491e-08	ITGBL1
ENSG00000108061	1482.77	1.03609	0.174506	5.93724	2.89863e-09	4.67181e-08	SHOC2
ENSG00000107282	477.527	1.61485	0.27204	5.93606	2.91948e-09	4.70187e-08	APBA1
ENSG00000108465	446.745	-0.980354	0.165223	-5.93352	2.96501e-09	4.77159e-08	CDK5RAP3
ENSG00000067992	90.0742	2.37677	0.400785	5.93029	3.02395e-09	4.86276e-08	PDK3
ENSG00000149294	44.4078	-5.17126	0.872345	-5.928	3.06647e-09	4.92741e-08	NCAM1
ENSG00000099194	4109.96	-0.659299	0.111259	-5.92579	3.10795e-09	4.99031e-08	SCD
ENSG00000160145	260.498	-1.92515	0.324931	-5.92479	3.12694e-09	5.017e-08	KALRN
ENSG00000069702	421.456	-1.55206	0.262097	-5.92169	3.18656e-09	5.10881e-08	TGFBR3
ENSG00000279912	1268.98	-1.4815	0.250208	-5.92109	3.19819e-09	5.1236e-08	AC068448.2
ENSG00000107863	3069.03	-1.04307	0.176172	-5.92076	3.20462e-09	5.12618e-08	ARHGAP21
ENSG00000107959	1413.14	0.734663	0.12408	5.92088	3.20231e-09	5.12618e-08	PITRM1
ENSG00000149260	475.96	-1.10998	0.187623	-5.916	3.29867e-09	5.27267e-08	CAPN5
ENSG00000095397	81.1965	-2.63401	0.44545	-5.91315	3.35628e-09	5.36074e-08	WHRN
ENSG00000117450	2218.9	0.64084	0.108415	5.91097	3.40094e-09	5.42799e-08	PRDX1
ENSG00000165617	876.188	0.84028	0.142202	5.90907	3.44034e-09	5.48676e-08	DACT1
ENSG00000059573	1224.32	0.748494	0.126697	5.90775	3.46803e-09	5.52679e-08	ALDH18A1
ENSG00000267199	25.6842	-6.24193	1.05701	-5.90526	3.52085e-09	5.60676e-08	AP001029.2
ENSG00000169129	29.5077	5.96418	1.01055	5.90192	3.59286e-09	5.71716e-08	AFAP1L2
ENSG00000114315	375.967	1.8902	0.32037	5.90005	3.63382e-09	5.77802e-08	HES1
ENSG00000204580	300.328	1.35884	0.230355	5.8989	3.65924e-09	5.8141e-08	DDR1
ENSG00000023734	1874.94	0.61959	0.105085	5.8961	3.722e-09	5.9094e-08	STRAP
ENSG00000122176	182.39	-1.82374	0.309701	-5.88872	3.89207e-09	6.17482e-08	FMOD
ENSG00000171368	37.0618	4.79322	0.813985	5.88858	3.89528e-09	6.17531e-08	TPPP
ENSG00000184867	925.187	0.858335	0.145791	5.88745	3.92203e-09	6.21309e-08	ARMCX2
ENSG00000072201	161.908	-2.71804	0.461838	-5.88527	3.97411e-09	6.29092e-08	LNX1
ENSG00000172260	620.877	1.49398	0.2539	5.88411	4.00196e-09	6.33028e-08	NEGR1
ENSG00000054598	379.951	1.32728	0.225607	5.88315	4.0252e-09	6.36233e-08	FOXC1
ENSG00000149930	1391.1	0.712862	0.121263	5.87865	4.13616e-09	6.53287e-08	TAOK2
ENSG00000281344	4769.61	-1.63247	0.277762	-5.87724	4.17169e-09	6.58409e-08	HELLPAR
ENSG00000137507	2225.61	0.972252	0.165471	5.87567	4.21147e-09	6.64196e-08	LRRC32
ENSG00000196954	188.697	-1.7929	0.305168	-5.87513	4.22522e-09	6.65871e-08	CASP4
ENSG00000154654	36.7698	-6.03115	1.02672	-5.87417	4.24965e-09	6.69226e-08	NCAM2
ENSG00000196923	4315.25	0.613315	0.104426	5.87321	4.27428e-09	6.72606e-08	PDLIM7
ENSG00000137266	181.4	-1.97198	0.33585	-5.87161	4.31582e-09	6.78642e-08	SLC22A23
ENSG00000138385	1628.68	0.781535	0.133159	5.8692	4.37903e-09	6.88073e-08	SSB
ENSG00000125378	127.932	5.84535	0.9961	5.86823	4.4047e-09	6.91596e-08	BMP4
ENSG00000159314	43.0478	-3.04145	0.518654	-5.86413	4.51495e-09	7.08384e-08	ARHGAP27
ENSG00000189001	28.5902	-5.218	0.890072	-5.86245	4.56089e-09	7.15066e-08	SBSN
ENSG00000140022	18.2123	-7.97635	1.3617	-5.85762	4.69534e-09	7.35603e-08	STON2
ENSG00000102144	2770.76	0.990886	0.169325	5.85199	4.85719e-09	7.60401e-08	PGK1
ENSG00000188549	1026.57	1.2502	0.213658	5.85141	4.87434e-09	7.62525e-08	CCDC9B
ENSG00000140391	1489.73	0.821058	0.140366	5.8494	4.93364e-09	7.71234e-08	TSPAN3
ENSG00000100522	934.295	1.79782	0.307459	5.84734	4.99501e-09	7.80255e-08	GNPNAT1
ENSG00000181785	94.0513	-2.48101	0.424573	-5.84354	5.11038e-09	7.97691e-08	OR5AS1
ENSG00000100596	1469.04	1.19075	0.203794	5.84291	5.12965e-09	8.00112e-08	SPTLC2
ENSG00000233308	19.9666	7.3908	1.26523	5.84145	5.17488e-09	8.06577e-08	OSTN-AS1
ENSG00000204767	177.972	-1.81196	0.310291	-5.83956	5.2339e-09	8.15179e-08	INSYN2B
ENSG00000062485	1300.39	0.78489	0.134463	5.83721	5.30816e-09	8.2614e-08	CS
ENSG00000235823	3152.74	-1.49597	0.256427	-5.8339	5.41459e-09	8.4209e-08	OLMALINC
ENSG00000247095	53.064	3.08348	0.528962	5.82931	5.56586e-09	8.64984e-08	MIR210HG
ENSG00000106688	501.286	1.05266	0.180715	5.825	5.71127e-09	8.86934e-08	SLC1A1
ENSG00000135052	1500.72	-1.09103	0.187424	-5.82119	5.84304e-09	9.06736e-08	GOLM1
ENSG00000037965	393.071	-1.20547	0.207153	-5.8192	5.91285e-09	9.169e-08	HOXC8
ENSG00000174804	870.499	0.808214	0.138935	5.81722	5.98345e-09	9.27173e-08	FZD4
ENSG00000146678	18.8209	7.31305	1.25808	5.81284	6.14212e-09	9.51069e-08	IGFBP1
ENSG00000221968	1650.25	0.815536	0.140333	5.81145	6.19349e-09	9.58325e-08	FADS3
ENSG00000135111	301.116	-4.18314	0.720209	-5.80823	6.31357e-09	9.76197e-08	TBX3
ENSG00000171314	3742.05	0.617834	0.106432	5.80497	6.4378e-09	9.94682e-08	PGAM1
ENSG00000103512	3258	0.807703	0.139297	5.79842	6.69436e-09	1.03357e-07	NOMO1
ENSG00000067191	288.736	1.30334	0.225029	5.79188	6.96032e-09	1.07386e-07	CACNB1
ENSG00000130827	3112.62	1.08338	0.187087	5.79079	7.00547e-09	1.08004e-07	PLXNA3
ENSG00000169026	48.6305	-3.1267	0.539985	-5.79034	7.02458e-09	1.08172e-07	SLC49A3
ENSG00000185963	1483.54	0.686062	0.118485	5.79029	7.02652e-09	1.08172e-07	BICD2
ENSG00000107518	122.367	7.19117	1.24258	5.78731	7.15237e-09	1.09963e-07	ATRNL1
ENSG00000136205	2578.45	-1.24371	0.214905	-5.78725	7.1546e-09	1.09963e-07	TNS3
ENSG00000168685	505.255	1.83894	0.317761	5.78717	7.15838e-09	1.09963e-07	IL7R
ENSG00000136938	1939.77	-0.63359	0.109535	-5.78437	7.27842e-09	1.11727e-07	ANP32B
ENSG00000173193	479.116	-1.47887	0.25572	-5.78316	7.33124e-09	1.12456e-07	PARP14
ENSG00000239920	115.086	-3.20566	0.555065	-5.77529	7.68198e-09	1.17752e-07	AC104389.5
ENSG00000106635	888.562	0.881104	0.152595	5.77412	7.73546e-09	1.18486e-07	BCL7B
ENSG00000131196	227.351	-1.76635	0.306068	-5.77112	7.87453e-09	1.2053e-07	NFATC1
ENSG00000170385	848.77	-0.789251	0.136804	-5.76921	7.9645e-09	1.21819e-07	SLC30A1
ENSG00000132849	227.334	-2.23838	0.388603	-5.76008	8.40763e-09	1.28505e-07	PATJ
ENSG00000160191	25.9569	6.82053	1.18416	5.75978	8.42216e-09	1.28634e-07	PDE9A
ENSG00000138326	2786.86	-0.728476	0.126518	-5.75787	8.51799e-09	1.30005e-07	RPS24
ENSG00000168014	860.482	1.0187	0.176934	5.75753	8.53553e-09	1.30179e-07	C2CD3
ENSG00000259781	1128.85	-0.84969	0.147615	-5.75613	8.60639e-09	1.31166e-07	HMGB1P6
ENSG00000039523	2284.38	0.88596	0.15402	5.75222	8.80775e-09	1.34139e-07	RIPOR1
ENSG00000119900	358.866	-1.24075	0.215718	-5.75171	8.83456e-09	1.34451e-07	OGFRL1
ENSG00000115216	2742.58	0.717669	0.124895	5.7462	9.12725e-09	1.38806e-07	NRBP1
ENSG00000253161	25.7718	-6.41474	1.11646	-5.7456	9.15964e-09	1.39199e-07	LINC01605
ENSG00000166035	14.4784	-7.66645	1.33512	-5.74217	9.34731e-09	1.4195e-07	LIPC
ENSG00000131831	37.7319	3.14173	0.547176	5.74171	9.37254e-09	1.42232e-07	RAI2
ENSG00000166398	1066.15	1.13995	0.198559	5.74112	9.40521e-09	1.42626e-07	GARRE1
ENSG00000205476	142.555	-2.99236	0.521309	-5.74009	9.46244e-09	1.43391e-07	CCDC85C
ENSG00000084112	3155.76	0.714236	0.124438	5.73968	9.4858e-09	1.43643e-07	SSH1
ENSG00000173166	1917.54	1.06112	0.184933	5.73786	9.58806e-09	1.45088e-07	RAPH1
ENSG00000164237	275.964	-1.32897	0.231625	-5.73758	9.6038e-09	1.45223e-07	CMBL
ENSG00000076770	39.711	-4.24138	0.739504	-5.73545	9.72557e-09	1.4696e-07	MBNL3
ENSG00000134317	31.9722	-4.19135	0.731005	-5.73368	9.82719e-09	1.48391e-07	GRHL1
ENSG00000003393	1013.28	1.24033	0.216391	5.73189	9.93188e-09	1.49865e-07	ALS2
ENSG00000164023	690.049	1.17196	0.204526	5.73011	1.00368e-08	1.51341e-07	SGMS2
ENSG00000185860	31.0273	4.91113	0.857284	5.72871	1.01198e-08	1.52484e-07	CCDC190
ENSG00000168256	672.891	0.885001	0.154563	5.72582	1.02935e-08	1.54992e-07	NKIRAS2
ENSG00000164754	2641.72	-0.717316	0.125294	-5.72509	1.03382e-08	1.55555e-07	RAD21
ENSG00000148158	754.472	-1.37382	0.240297	-5.7172	1.08294e-08	1.62831e-07	SNX30
ENSG00000120875	82.9747	-1.9197	0.335921	-5.71473	1.09881e-08	1.65101e-07	DUSP4
ENSG00000279417	1663.75	-1.44254	0.252507	-5.71286	1.11094e-08	1.66805e-07	AC019322.6
ENSG00000115306	19935.9	0.495968	0.086844	5.71102	1.12298e-08	1.68494e-07	SPTBN1
ENSG00000166801	438.138	-0.986233	0.172723	-5.70991	1.13036e-08	1.69483e-07	FAM111A
ENSG00000168439	2102.15	0.817041	0.143105	5.70937	1.13395e-08	1.69902e-07	STIP1
ENSG00000113810	2134.11	-1.02942	0.180315	-5.70904	1.13617e-08	1.70091e-07	SMC4
ENSG00000170275	3221	-0.715249	0.125286	-5.70894	1.13682e-08	1.70091e-07	CRTAP
ENSG00000184922	30.1839	-6.82338	1.19532	-5.70844	1.14018e-08	1.70475e-07	FMNL1
ENSG00000143367	163.567	2.14619	0.376223	5.70457	1.16634e-08	1.74263e-07	TUFT1
ENSG00000137802	581.484	1.25804	0.220615	5.70245	1.181e-08	1.7633e-07	MAPKBP1
ENSG00000127528	482.242	1.07301	0.18818	5.70202	1.18396e-08	1.76649e-07	KLF2
ENSG00000183778	27.8019	-6.93826	1.21739	-5.69928	1.20316e-08	1.79387e-07	B3GALT5
ENSG00000102699	1460.54	-0.858655	0.150687	-5.69826	1.21034e-08	1.80331e-07	PARP4
ENSG00000167100	101.461	2.99483	0.525664	5.69723	1.2177e-08	1.81301e-07	SAMD14
ENSG00000130766	486.073	-1.02317	0.179742	-5.69246	1.25225e-08	1.86314e-07	SESN2
ENSG00000103266	1856.11	0.651207	0.114428	5.69095	1.26334e-08	1.87833e-07	STUB1
ENSG00000283674	588.435	-1.73645	0.305167	-5.69017	1.26913e-08	1.88563e-07	AC068587.4
ENSG00000277778	32.5798	4.1236	0.725513	5.68371	1.31801e-08	1.95689e-07	PGM5P2
ENSG00000118985	2024.29	-1.00751	0.17727	-5.68344	1.32009e-08	1.95861e-07	ELL2
ENSG00000100599	465.567	-1.80215	0.317148	-5.68236	1.32849e-08	1.9697e-07	RIN3
ENSG00000125965	73.9099	2.24753	0.395621	5.68101	1.33902e-08	1.98393e-07	GDF5
ENSG00000170689	15.5341	-7.77226	1.36821	-5.68063	1.34203e-08	1.987e-07	HOXB9
ENSG00000164970	363.373	1.67986	0.295747	5.68006	1.34645e-08	1.99216e-07	FAM219A
ENSG00000132874	32.0546	-3.16602	0.557561	-5.67835	1.36003e-08	2.01086e-07	SLC14A2
ENSG00000073060	205.703	1.7425	0.307035	5.67524	1.38492e-08	2.04625e-07	SCARB1
ENSG00000185619	931.762	0.961416	0.169599	5.66876	1.43835e-08	2.12371e-07	PCGF3
ENSG00000184640	5738.92	0.821128	0.144982	5.66366	1.48182e-08	2.18638e-07	SEPTIN9
ENSG00000233611	17.5483	7.20451	1.27264	5.66106	1.50437e-08	2.21795e-07	AC019068.1
ENSG00000243749	131.912	-1.48483	0.262294	-5.66096	1.5053e-08	2.21795e-07	TMEM35B
ENSG00000139278	2307.12	1.07988	0.190791	5.66	1.5137e-08	2.22878e-07	GLIPR1
ENSG00000156218	274.144	-1.55587	0.275111	-5.65543	1.55461e-08	2.28743e-07	ADAMTSL3
ENSG00000167526	7791.12	-0.62079	0.109814	-5.65312	1.5756e-08	2.31672e-07	RPL13
ENSG00000204176	52.0539	-2.66208	0.470948	-5.6526	1.58043e-08	2.32221e-07	SYT15
ENSG00000109861	159.776	1.9194	0.339673	5.65073	1.59769e-08	2.34597e-07	CTSC
ENSG00000072422	582.049	-1.34351	0.237777	-5.6503	1.60172e-08	2.35025e-07	RHOBTB1
ENSG00000120278	18.6102	-7.96441	1.40975	-5.64951	1.60903e-08	2.35773e-07	PLEKHG1
ENSG00000188229	4294.69	0.745442	0.131946	5.64962	1.608e-08	2.35773e-07	TUBB4B
ENSG00000163644	316.908	2.57618	0.456945	5.63783	1.72209e-08	2.52167e-07	PPM1K
ENSG00000144635	1034.23	1.03507	0.183608	5.63739	1.72647e-08	2.52635e-07	DYNC1LI1
ENSG00000071054	7858.78	-0.619228	0.109864	-5.6363	1.73742e-08	2.54062e-07	MAP4K4
ENSG00000112715	1780.38	1.01445	0.180022	5.63519	1.7487e-08	2.55536e-07	VEGFA
ENSG00000065717	61.5798	-4.22826	0.750452	-5.63428	1.75792e-08	2.56706e-07	TLE2
ENSG00000165424	1166.02	-0.829698	0.147284	-5.63331	1.76786e-08	2.57982e-07	ZCCHC24
ENSG00000101367	1586.75	0.673298	0.119574	5.63082	1.79354e-08	2.6155e-07	MAPRE1
ENSG00000067208	938.401	1.34509	0.238938	5.62946	1.8077e-08	2.63434e-07	EVI5
ENSG00000136231	350.344	1.76812	0.314555	5.62101	1.89849e-08	2.76476e-07	IGF2BP3
ENSG00000138162	394.145	1.60424	0.285427	5.62047	1.90438e-08	2.76955e-07	TACC2
ENSG00000183426	1011.9	-0.766871	0.136441	-5.62053	1.9037e-08	2.76955e-07	NPIPA1
ENSG00000147100	371.707	-1.23686	0.220234	-5.61611	1.95303e-08	2.83836e-07	SLC16A2
ENSG00000237181	19.6028	7.36581	1.31168	5.61554	1.95945e-08	2.84575e-07	AC147651.4
ENSG00000170396	53.2065	4.48813	0.799651	5.61261	1.99298e-08	2.89248e-07	ZNF804A
ENSG00000125637	51.8269	-3.44571	0.613957	-5.61231	1.99647e-08	2.89557e-07	PSD4
ENSG00000174080	253.548	-1.08362	0.193217	-5.6083	2.04324e-08	2.96138e-07	CTSF
ENSG00000132294	1674.24	-0.858481	0.153077	-5.60815	2.04501e-08	2.96193e-07	EFR3A
ENSG00000279030	22.3997	-6.89746	1.23	-5.6077	2.05034e-08	2.96762e-07	AC007336.3
ENSG00000163739	13.8703	-7.58884	1.35382	-5.60551	2.07645e-08	3.00338e-07	CXCL1
ENSG00000115419	5470.12	-0.567183	0.101194	-5.60488	2.08398e-08	3.01223e-07	GLS
ENSG00000214765	201.213	1.28524	0.229381	5.60307	2.10588e-08	3.04181e-07	SEPTIN7P2
ENSG00000088986	1555.11	0.723966	0.129339	5.59744	2.1754e-08	3.1401e-07	DYNLL1
ENSG00000033627	898.858	1.35095	0.241371	5.59698	2.18123e-08	3.14638e-07	ATP6V0A1
ENSG00000138757	2536.26	0.810782	0.144925	5.59448	2.21283e-08	3.1898e-07	G3BP2
ENSG00000102030	689.177	0.921645	0.16482	5.59183	2.24687e-08	3.23668e-07	NAA10
ENSG00000118564	819.077	1.05691	0.189273	5.58406	2.34964e-08	3.38244e-07	FBXL5
ENSG00000129226	700.776	-1.38869	0.248802	-5.58149	2.38465e-08	3.43051e-07	CD68
ENSG00000122643	160.256	-1.88697	0.338166	-5.58001	2.40502e-08	3.45748e-07	NT5C3A
ENSG00000135930	1085.71	0.691314	0.123922	5.57863	2.42423e-08	3.48275e-07	EIF4E2
ENSG00000004399	4301.59	0.65394	0.117236	5.57796	2.43355e-08	3.49378e-07	PLXND1
ENSG00000153976	282.952	-8.35201	1.4976	-5.57694	2.44779e-08	3.51186e-07	HS3ST3A1
ENSG00000280061	12.8073	-7.48308	1.34213	-5.57552	2.46786e-08	3.53826e-07	AC011504.1
ENSG00000115129	398.117	-1.19592	0.214546	-5.57419	2.4869e-08	3.56316e-07	TP53I3
ENSG00000120137	1915.18	0.859762	0.154631	5.56009	2.69641e-08	3.86074e-07	PANK3
ENSG00000028137	15.891	-7.77804	1.40025	-5.55474	2.78033e-08	3.97822e-07	TNFRSF1B
ENSG00000099864	113.621	2.49758	0.449838	5.55218	2.82128e-08	4.03411e-07	PALM
ENSG00000156261	1486.07	0.766683	0.138284	5.54426	2.95194e-08	4.2181e-07	CCT8
ENSG00000182568	145.219	-2.09969	0.379162	-5.53773	3.06423e-08	4.37562e-07	SATB1
ENSG00000138378	278.75	2.0858	0.376677	5.53737	3.0704e-08	4.3815e-07	STAT4
ENSG00000134569	359.974	-2.21957	0.400986	-5.53528	3.10739e-08	4.4313e-07	LRP4
ENSG00000263934	1054.74	1.66089	0.300139	5.53373	3.13486e-08	4.46748e-07	SNORD3A
ENSG00000100139	1434.3	0.840176	0.151845	5.5331	3.14611e-08	4.47753e-07	MICALL1
ENSG00000164318	46.0463	4.20276	0.759558	5.53317	3.145e-08	4.47753e-07	EGFLAM
ENSG00000131473	5075.07	0.661231	0.11952	5.53237	3.15928e-08	4.49327e-07	ACLY
ENSG00000182175	109.452	-3.73834	0.676025	-5.52989	3.20437e-08	4.55435e-07	RGMA
ENSG00000164112	19.7268	-5.74743	1.04036	-5.52445	3.3051e-08	4.69439e-07	SMIM43
ENSG00000108950	22.6682	-6.79129	1.23014	-5.52073	3.37599e-08	4.79003e-07	FAM20A
ENSG00000141837	431.37	2.08811	0.378233	5.52068	3.37694e-08	4.79003e-07	CACNA1A
ENSG00000119812	945.833	1.23784	0.224419	5.51576	3.47274e-08	4.92264e-07	FAM98A
ENSG00000114861	1329.66	1.04454	0.189447	5.51362	3.51524e-08	4.97958e-07	FOXP1
ENSG00000167468	3274.94	-0.653726	0.118575	-5.51317	3.52426e-08	4.98902e-07	GPX4
ENSG00000157557	376.495	-1.41208	0.256224	-5.5111	3.56588e-08	5.0446e-07	ETS2
ENSG00000187957	20.3283	-6.081	1.10368	-5.50976	3.59327e-08	5.07997e-07	DNER
ENSG00000168291	868.171	0.994766	0.180586	5.50854	3.61832e-08	5.11199e-07	PDHB
ENSG00000110906	2179.69	0.747389	0.135768	5.50491	3.69361e-08	5.2149e-07	KCTD10
ENSG00000101224	908.352	-0.775575	0.140973	-5.50159	3.76389e-08	5.31061e-07	CDC25B
ENSG00000012061	836.845	1.13655	0.206703	5.49849	3.83067e-08	5.40124e-07	ERCC1
ENSG00000162551	38.7534	4.1084	0.747338	5.49738	3.85476e-08	5.43162e-07	ALPL
ENSG00000163071	251.609	-1.52231	0.276936	-5.497	3.86316e-08	5.43985e-07	SPATA18
ENSG00000223764	44.8573	-3.69964	0.673074	-5.49663	3.87123e-08	5.44761e-07	LINC02593
ENSG00000099804	602.885	0.942547	0.171607	5.49248	3.96327e-08	5.57345e-07	CDC34
ENSG00000136010	3928.13	-0.593037	0.107989	-5.49165	3.98202e-08	5.59612e-07	ALDH1L2
ENSG00000100359	682.105	0.96321	0.175421	5.49085	3.99998e-08	5.61765e-07	SGSM3
ENSG00000162642	293.073	1.58274	0.288265	5.49057	4.00642e-08	5.62298e-07	C1orf52
ENSG00000114268	181.801	2.79732	0.509522	5.49008	4.0176e-08	5.63496e-07	PFKFB4
ENSG00000168297	529.255	-1.0997	0.200316	-5.48984	4.02305e-08	5.63889e-07	PXK
ENSG00000152104	4701.85	-0.768926	0.140077	-5.48931	4.03509e-08	5.65205e-07	PTPN14
ENSG00000171033	29.6976	-4.81848	0.877984	-5.48812	4.06235e-08	5.68649e-07	PKIA
ENSG00000235385	31.9478	5.80116	1.05733	5.48659	4.09762e-08	5.7321e-07	LINC02154
ENSG00000244405	829.289	1.15958	0.211504	5.48252	4.19307e-08	5.86177e-07	ETV5
ENSG00000228630	14.2617	-7.59715	1.38603	-5.48124	4.22348e-08	5.90041e-07	HOTAIR
ENSG00000118898	50.3182	-4.35689	0.795024	-5.4802	4.24837e-08	5.93128e-07	PPL
ENSG00000137959	21.0488	-6.12172	1.11731	-5.47901	4.27722e-08	5.96764e-07	IFI44L
ENSG00000185862	13.8851	-7.59964	1.38736	-5.47778	4.30702e-08	6.00528e-07	EVI2B
ENSG00000167315	507.954	-1.00841	0.184109	-5.47724	4.32012e-08	6.01961e-07	ACAA2
ENSG00000136295	2061.37	-0.773647	0.14129	-5.47558	4.36069e-08	6.07217e-07	TTYH3
ENSG00000249348	880.66	-1.28171	0.234243	-5.47172	4.45699e-08	6.20221e-07	UGDH-AS1
ENSG00000240859	24.8228	-8.03558	1.46863	-5.4715	4.46244e-08	6.20573e-07	AC093627.4
ENSG00000017427	13.8764	-7.59233	1.38774	-5.47099	4.47523e-08	6.21946e-07	IGF1
ENSG00000154258	75.4281	-4.56246	0.83396	-5.47084	4.47919e-08	6.2209e-07	ABCA9
ENSG00000163694	31.8585	-4.92147	0.899866	-5.46912	4.52285e-08	6.27744e-07	RBM47
ENSG00000149600	455.136	1.14949	0.210202	5.4685	4.53847e-08	6.29502e-07	COMMD7
ENSG00000136244	57.2711	-3.00517	0.549569	-5.46823	4.54548e-08	6.30065e-07	IL6
ENSG00000142949	1136.27	1.13342	0.207477	5.46286	4.6853e-08	6.49022e-07	PTPRF
ENSG00000143153	476.986	1.09854	0.201097	5.46274	4.68843e-08	6.49034e-07	ATP1B1
ENSG00000197081	6626.22	0.779251	0.142656	5.46243	4.69658e-08	6.49739e-07	IGF2R
ENSG00000223768	489.616	1.43655	0.262999	5.46218	4.70322e-08	6.50235e-07	LINC00205
ENSG00000113369	690.118	-1.84509	0.337844	-5.46138	4.7244e-08	6.5274e-07	ARRDC3
ENSG00000169018	867.056	0.853623	0.156354	5.45955	4.77348e-08	6.59093e-07	FEM1B
ENSG00000242732	488.116	1.03207	0.189106	5.45765	4.82474e-08	6.65739e-07	RTL5
ENSG00000067141	769.843	-1.36401	0.250025	-5.4555	4.88339e-08	6.72959e-07	NEO1
ENSG00000203879	1476.4	0.93901	0.17212	5.45555	4.88221e-08	6.72959e-07	GDI1
ENSG00000118777	21.098	7.44928	1.36579	5.45419	4.91955e-08	6.77066e-07	ABCG2
ENSG00000185164	3124.14	0.61451	0.112666	5.45425	4.91807e-08	6.77066e-07	NOMO2
ENSG00000128739	787.092	0.821493	0.15083	5.4465	5.13718e-08	7.06562e-07	SNRPN
ENSG00000152409	508.009	-0.890857	0.163632	-5.44428	5.20167e-08	7.1497e-07	JMY
ENSG00000164761	1577.09	-0.863186	0.158577	-5.44331	5.23001e-08	7.18401e-07	TNFRSF11B
ENSG00000120306	370.544	0.979623	0.180087	5.43972	5.3364e-08	7.32542e-07	CYSTM1
ENSG00000162745	1694.74	0.763128	0.140328	5.43819	5.38254e-08	7.384e-07	OLFML2B
ENSG00000155760	1166.83	0.99294	0.182597	5.43787	5.3922e-08	7.39248e-07	FZD7
ENSG00000266028	989.457	-1.25222	0.230314	-5.437	5.41865e-08	7.42397e-07	SRGAP2
ENSG00000119326	1239.27	0.666765	0.122695	5.43433	5.50026e-08	7.53093e-07	CTNNAL1
ENSG00000105894	149.565	1.8039	0.331962	5.43407	5.50828e-08	7.53271e-07	PTN
ENSG00000105997	23.2131	-5.8455	1.07572	-5.43406	5.50864e-08	7.53271e-07	HOXA3
ENSG00000237550	1605.78	-0.680682	0.125272	-5.43361	5.52258e-08	7.54694e-07	AC243919.1
ENSG00000260139	18.9149	7.31894	1.34844	5.42769	5.70876e-08	7.79635e-07	CSPG4P13
ENSG00000214193	97.0271	2.45126	0.451816	5.42535	5.7842e-08	7.89433e-07	SH3D21
ENSG00000165322	808.278	-0.876021	0.161488	-5.42468	5.80588e-08	7.91884e-07	ARHGAP12
ENSG00000100285	17.8779	-5.27829	0.973102	-5.42419	5.82177e-08	7.93543e-07	NEFH
ENSG00000130119	552.82	0.914051	0.168525	5.42383	5.83357e-08	7.94642e-07	GNL3L
ENSG00000143850	23.2746	-5.19466	0.958031	-5.42223	5.88612e-08	8.01287e-07	PLEKHA6
ENSG00000086696	17.0302	-7.85398	1.44883	-5.42092	5.92942e-08	8.06666e-07	HSD17B2
ENSG00000080824	17616.1	0.570979	0.105385	5.41801	6.02671e-08	8.19379e-07	HSP90AA1
ENSG00000258555	12.4909	-7.4573	1.37682	-5.41631	6.08403e-08	8.26644e-07	SPECC1L-ADORA2A
ENSG00000100804	777.144	0.716702	0.132401	5.41311	6.19407e-08	8.41058e-07	PSMB5
ENSG00000274281	182.519	-1.82285	0.336761	-5.41289	6.20149e-08	8.41529e-07	AC022929.2
ENSG00000087053	963.424	0.99795	0.184401	5.41185	6.23764e-08	8.45896e-07	MTMR2
ENSG00000147166	39.6336	4.49284	0.830454	5.41011	6.29877e-08	8.53642e-07	ITGB1BP2
ENSG00000154429	285.293	1.04736	0.19362	5.40938	6.32432e-08	8.56559e-07	CCSAP
ENSG00000104549	1229.42	0.820394	0.151809	5.40413	6.51239e-08	8.8147e-07	SQLE
ENSG00000244687	1241.82	0.750864	0.138984	5.40253	6.57091e-08	8.88827e-07	UBE2V1
ENSG00000088882	12.357	-7.44285	1.37779	-5.40202	6.58933e-08	8.90752e-07	CPXM1
ENSG00000123636	631.133	-1.21045	0.224252	-5.39771	6.7496e-08	9.11838e-07	BAZ2B
ENSG00000178878	201.914	1.76592	0.327218	5.39677	6.78515e-08	9.1606e-07	APOLD1
ENSG00000132382	1010.42	1.07327	0.198892	5.39626	6.80456e-08	9.18098e-07	MYBBP1A
ENSG00000241343	783.059	-1.20582	0.223515	-5.39479	6.86021e-08	9.25021e-07	RPL36A
ENSG00000120068	13.4277	-7.54396	1.39855	-5.39412	6.88591e-08	9.27898e-07	HOXB8
ENSG00000119777	1480.96	0.854243	0.158485	5.39004	7.04401e-08	9.48603e-07	TMEM214
ENSG00000185052	28.8749	5.73236	1.06356	5.38978	7.05458e-08	9.49426e-07	SLC24A3
ENSG00000183873	84.5885	3.83275	0.711285	5.38849	7.10523e-08	9.55638e-07	SCN5A
ENSG00000259207	340.263	0.922013	0.171149	5.38719	7.15664e-08	9.61945e-07	ITGB3
ENSG00000057657	106.929	-3.0612	0.568443	-5.38524	7.23475e-08	9.71831e-07	PRDM1
ENSG00000129559	616.707	0.778166	0.144632	5.38033	7.43513e-08	9.98116e-07	NEDD8
ENSG00000143549	5917.56	0.556662	0.103493	5.37875	7.50053e-08	1.00626e-06	TPM3
ENSG00000181467	765.54	-0.853651	0.158726	-5.37815	7.52557e-08	1.00899e-06	RAP2B
ENSG00000121039	459.055	-3.18977	0.593418	-5.37524	7.64818e-08	1.02478e-06	RDH10
ENSG00000079308	7027.55	0.602199	0.112158	5.36923	7.90754e-08	1.05886e-06	TNS1
ENSG00000105281	3880.38	-0.598717	0.111535	-5.36796	7.96319e-08	1.0651e-06	SLC1A5
ENSG00000196924	92340.7	0.559741	0.104275	5.36794	7.96409e-08	1.0651e-06	FLNA
ENSG00000105655	97.4798	2.22723	0.415228	5.36387	8.14567e-08	1.0887e-06	ISYNA1
ENSG00000185565	29.2597	-6.59621	1.23043	-5.3609	8.28067e-08	1.10605e-06	LSAMP
ENSG00000134602	142.884	1.66744	0.311109	5.35964	8.3386e-08	1.11309e-06	STK26
ENSG00000196470	191.612	-1.6035	0.299217	-5.359	8.36858e-08	1.11639e-06	SIAH1
ENSG00000165801	1105.69	-0.992481	0.185235	-5.35796	8.41673e-08	1.12211e-06	ARHGEF40
ENSG00000109084	250.561	1.96725	0.367316	5.35575	8.52037e-08	1.13521e-06	TMEM97
ENSG00000177885	1096.29	0.92648	0.17305	5.35383	8.61098e-08	1.14657e-06	GRB2
ENSG00000171606	253.729	1.19016	0.222431	5.3507	8.76162e-08	1.1659e-06	ZNF274
ENSG00000106683	538.585	-1.33637	0.24997	-5.34613	8.98526e-08	1.19491e-06	LIMK1
ENSG00000184743	5223.46	-0.534225	0.0999593	-5.34442	9.07062e-08	1.20551e-06	ATL3
ENSG00000128951	615.544	-1.05585	0.197664	-5.34166	9.20972e-08	1.22323e-06	DUT
ENSG00000135929	54.3386	-3.6688	0.686843	-5.34154	9.21622e-08	1.22333e-06	CYP27A1
ENSG00000130479	1005.63	1.38148	0.25878	5.33845	9.37467e-08	1.24359e-06	MAP1S
ENSG00000170915	47.1655	-2.94401	0.551921	-5.33411	9.60151e-08	1.27289e-06	PAQR8
ENSG00000213121	318.224	-1.71014	0.320654	-5.33331	9.64401e-08	1.27773e-06	AL590867.1
ENSG00000102804	2042.06	0.858181	0.160952	5.33191	9.71853e-08	1.2868e-06	TSC22D1
ENSG00000162734	5975.53	0.825865	0.154913	5.33114	9.75965e-08	1.29144e-06	PEA15
ENSG00000063046	5690.18	-0.631636	0.118491	-5.33066	9.78561e-08	1.29407e-06	EIF4B
ENSG00000266554	18.5188	-5.33158	1.00052	-5.32881	9.88601e-08	1.30654e-06	LINC01443
ENSG00000255495	148.183	1.5429	0.289565	5.32834	9.9117e-08	1.30912e-06	AC145124.1
ENSG00000102265	6475.77	-0.656231	0.123175	-5.32765	9.94907e-08	1.31324e-06	TIMP1
ENSG00000155961	14.5518	-6.9354	1.30217	-5.32605	1.00372e-07	1.32405e-06	RAB39B
ENSG00000214425	170.893	-1.40509	0.263856	-5.32522	1.00829e-07	1.32926e-06	LRRC37A4P
ENSG00000082438	813.167	1.23394	0.231814	5.32297	1.02088e-07	1.34502e-06	COBLL1
ENSG00000132471	1038.51	0.88598	0.166644	5.3166	1.05727e-07	1.3921e-06	WBP2
ENSG00000166025	3764.04	1.03315	0.194394	5.31469	1.06836e-07	1.40584e-06	AMOTL1
ENSG00000110395	767.118	1.18472	0.222942	5.31401	1.07239e-07	1.41017e-06	CBL
ENSG00000145431	1119.7	-0.963175	0.181255	-5.31391	1.07298e-07	1.41017e-06	PDGFC
ENSG00000187634	223.326	-6.25252	1.17679	-5.31318	1.07727e-07	1.41495e-06	SAMD11
ENSG00000111058	96.376	-1.69538	0.3192	-5.31135	1.08816e-07	1.42836e-06	ACSS3
ENSG00000100628	37.3627	4.64755	0.875416	5.30896	1.10254e-07	1.44635e-06	ASB2
ENSG00000167332	32.5379	6.22141	1.1728	5.30476	1.12822e-07	1.47913e-06	OR51E2
ENSG00000248360	823.382	-1.27721	0.240958	-5.30053	1.15468e-07	1.51288e-06	LINC00504
ENSG00000163430	21506.2	0.474058	0.0895161	5.29579	1.18505e-07	1.55171e-06	FSTL1
ENSG00000143079	1389.36	0.774613	0.146347	5.29299	1.20331e-07	1.57466e-06	CTTNBP2NL
ENSG00000250722	60.8015	-2.46527	0.465791	-5.29265	1.20554e-07	1.57661e-06	SELENOP
ENSG00000102024	5756.65	0.51671	0.0977177	5.28778	1.23808e-07	1.61817e-06	PLS3
ENSG00000128298	148.938	-4.90277	0.927994	-5.28319	1.26956e-07	1.6583e-06	BAIAP2L2
ENSG00000100100	228.578	-1.46697	0.277746	-5.28168	1.28002e-07	1.67094e-06	PIK3IP1
ENSG00000054793	1097.67	-0.78497	0.148626	-5.28152	1.28115e-07	1.67138e-06	ATP9A
ENSG00000153132	72.6786	-2.78207	0.527703	-5.27204	1.34916e-07	1.75903e-06	CLGN
ENSG00000172575	23.6934	6.08571	1.15443	5.27163	1.35216e-07	1.76187e-06	RASGRP1
ENSG00000005249	42.8976	-3.79587	0.720289	-5.26994	1.36471e-07	1.77713e-06	PRKAR2B
ENSG00000089737	2203.01	0.750481	0.142438	5.26882	1.37301e-07	1.78684e-06	DDX24
ENSG00000177311	2176.58	-0.782952	0.148615	-5.26831	1.37688e-07	1.79078e-06	ZBTB38
ENSG00000258938	124.265	-1.69012	0.32093	-5.26632	1.39184e-07	1.80914e-06	AL162311.3
ENSG00000004864	176.186	1.71386	0.325719	5.26177	1.42675e-07	1.85338e-06	SLC25A13
ENSG00000136492	267.379	1.2399	0.235705	5.2604	1.43742e-07	1.86611e-06	BRIP1
ENSG00000258461	11.5152	-7.34125	1.39562	-5.26022	1.43886e-07	1.86684e-06	AC012651.1
ENSG00000104154	417.236	1.13785	0.216359	5.2591	1.44765e-07	1.87606e-06	SLC30A4
ENSG00000124067	1341.42	0.739708	0.140653	5.25909	1.44773e-07	1.87606e-06	SLC12A4
ENSG00000144366	145.69	-1.77975	0.338471	-5.25822	1.45459e-07	1.88381e-06	GULP1
ENSG00000237807	64.9473	2.10771	0.401103	5.25478	1.48201e-07	1.91815e-06	AC022034.1
ENSG00000105989	15.2029	-6.93508	1.31999	-5.25387	1.48934e-07	1.92646e-06	WNT2
ENSG00000227051	504.291	-1.36782	0.260516	-5.25041	1.51761e-07	1.96184e-06	C14orf132
ENSG00000110888	323.256	-1.45166	0.276551	-5.24914	1.52808e-07	1.97417e-06	CAPRIN2
ENSG00000170379	135.578	2.18779	0.416837	5.24855	1.53298e-07	1.9793e-06	TCAF2
ENSG00000178104	1937.4	-0.902647	0.172013	-5.24754	1.54145e-07	1.98903e-06	PDE4DIP
ENSG00000184698	31.5155	3.92785	0.748645	5.24662	1.54917e-07	1.99779e-06	OR51M1
ENSG00000196639	117.557	-1.90898	0.363864	-5.24641	1.55094e-07	1.99886e-06	HRH1
ENSG00000150995	534.087	1.78739	0.341036	5.24105	1.59665e-07	2.05528e-06	ITPR1
ENSG00000153790	16.5496	-4.64036	0.885385	-5.24106	1.59657e-07	2.05528e-06	C7orf31
ENSG00000023191	2775.01	-0.557704	0.106413	-5.24094	1.59765e-07	2.05532e-06	RNH1
ENSG00000052126	423.365	-1.27443	0.243295	-5.2382	1.62146e-07	2.0847e-06	PLEKHA5
ENSG00000131089	389.914	1.21591	0.232171	5.23712	1.63098e-07	2.09567e-06	ARHGEF9
ENSG00000106538	94.2738	-6.86602	1.31124	-5.23627	1.63857e-07	2.10415e-06	RARRES2
ENSG00000132256	530.74	1.24096	0.237058	5.23482	1.65146e-07	2.11942e-06	TRIM5
ENSG00000166908	360.738	1.16704	0.222972	5.23401	1.65871e-07	2.12744e-06	PIP4K2C
ENSG00000163975	33.4369	-4.67013	0.892385	-5.23331	1.66497e-07	2.13419e-06	MELTF
ENSG00000167767	41.6486	3.20352	0.61322	5.2241	1.75007e-07	2.24193e-06	KRT80
ENSG00000174669	20.0179	6.63788	1.2709	5.22297	1.76077e-07	2.25427e-06	SLC29A2
ENSG00000134690	383.137	-0.886892	0.16982	-5.22254	1.76489e-07	2.25818e-06	CDCA8
ENSG00000124098	792.651	-1.09367	0.209515	-5.22002	1.78905e-07	2.28772e-06	FAM210B
ENSG00000203805	93.2239	-6.13194	1.17486	-5.21931	1.79588e-07	2.29509e-06	PLPP4
ENSG00000145819	484.909	-1.59275	0.305278	-5.21739	1.81459e-07	2.3176e-06	ARHGAP26
ENSG00000170166	17.6344	-5.62905	1.07948	-5.21461	1.84209e-07	2.35131e-06	HOXD4
ENSG00000135766	1209.83	1.00667	0.193118	5.21273	1.86079e-07	2.37376e-06	EGLN1
ENSG00000267532	16.3024	-7.81007	1.49858	-5.21164	1.87174e-07	2.3863e-06	MIR497HG
ENSG00000272975	11.1835	-7.29865	1.40062	-5.211	1.87829e-07	2.39322e-06	MYHAS
ENSG00000072274	2706.66	0.8539	0.163962	5.20791	1.90982e-07	2.43194e-06	TFRC
ENSG00000131149	1316.35	-1.21744	0.233837	-5.20638	1.92565e-07	2.45063e-06	GSE1
ENSG00000138190	95.6456	2.79479	0.537353	5.20104	1.98181e-07	2.52059e-06	EXOC6
ENSG00000230838	52.0138	3.34038	0.642334	5.20038	1.98887e-07	2.52806e-06	LINC01614
ENSG00000189403	2977.26	-0.753067	0.144836	-5.19943	1.99899e-07	2.53941e-06	HMGB1
ENSG00000005059	121.179	-2.44021	0.469609	-5.19626	2.0334e-07	2.58159e-06	MCUB
ENSG00000158747	558.584	-1.08087	0.208022	-5.19595	2.03679e-07	2.58435e-06	NBL1
ENSG00000107937	1248.67	0.792137	0.152488	5.19476	2.04986e-07	2.59938e-06	GTPBP4
ENSG00000153956	1106.74	0.9598	0.184771	5.19454	2.05229e-07	2.60091e-06	CACNA2D1
ENSG00000092068	542.17	-3.05287	0.587756	-5.19412	2.05691e-07	2.60521e-06	SLC7A8
ENSG00000127511	892.89	0.787841	0.151701	5.19338	2.06515e-07	2.61409e-06	SIN3B
ENSG00000156675	210.394	1.72859	0.332991	5.19111	2.09046e-07	2.64456e-06	RAB11FIP1
ENSG00000152580	70.0731	-3.71221	0.715242	-5.19015	2.10127e-07	2.65666e-06	IGSF10
ENSG00000165915	1219.56	0.686972	0.132372	5.1897	2.10633e-07	2.66148e-06	SLC39A13
ENSG00000133466	143.961	-1.65147	0.318409	-5.18665	2.14113e-07	2.70385e-06	C1QTNF6
ENSG00000185345	52.314	-3.64221	0.702261	-5.1864	2.14395e-07	2.7058e-06	PRKN
ENSG00000176595	22.0143	-5.37964	1.03797	-5.18282	2.18554e-07	2.75665e-06	KBTBD11
ENSG00000272414	150.467	1.78478	0.344389	5.18244	2.18998e-07	2.76062e-06	FAM47E-STBD1
ENSG00000121989	213.304	-1.82661	0.352476	-5.18224	2.19241e-07	2.76205e-06	ACVR2A
ENSG00000177463	865.948	-0.867428	0.167417	-5.18124	2.20418e-07	2.77523e-06	NR2C2
ENSG00000118680	7674.22	0.488113	0.0942137	5.18091	2.20802e-07	2.77843e-06	MYL12B
ENSG00000168005	179.795	1.1859	0.228981	5.17902	2.23056e-07	2.80513e-06	SPINDOC
ENSG00000138771	1066.59	-1.26974	0.245229	-5.17775	2.24576e-07	2.82258e-06	SHROOM3
ENSG00000179163	173.044	1.49847	0.289443	5.1771	2.25362e-07	2.83079e-06	FUCA1
ENSG00000151789	84.0884	-4.19463	0.810426	-5.17583	2.26901e-07	2.84843e-06	ZNF385D
ENSG00000123739	584.311	1.38311	0.267266	5.17504	2.27865e-07	2.85885e-06	PLA2G12A
ENSG00000248527	1365.81	0.871436	0.168454	5.17315	2.30177e-07	2.88616e-06	MTATP6P1
ENSG00000138071	4782.54	0.685456	0.132543	5.17159	2.32111e-07	2.9087e-06	ACTR2
ENSG00000089248	1150.96	-0.731246	0.141433	-5.17025	2.33781e-07	2.9279e-06	ERP29
ENSG00000144218	707.067	1.44457	0.279451	5.16932	2.34945e-07	2.94075e-06	AFF3
ENSG00000198795	133.177	-3.04736	0.589563	-5.16884	2.35546e-07	2.94654e-06	ZNF521
ENSG00000174749	1154.59	-1.36153	0.263679	-5.16361	2.42238e-07	3.02847e-06	FAM241A
ENSG00000158555	155.843	-2.35067	0.455422	-5.16151	2.44972e-07	3.06086e-06	GDPD5
ENSG00000116675	220.683	2.47581	0.47968	5.16138	2.45133e-07	3.06107e-06	DNAJC6
ENSG00000276975	12.6319	-7.45897	1.44539	-5.16051	2.46273e-07	3.07351e-06	HYDIN2
ENSG00000144583	546.066	0.855885	0.165981	5.15651	2.51591e-07	3.13804e-06	MARCHF4
ENSG00000214176	215.376	-1.46279	0.283762	-5.15501	2.53622e-07	3.16151e-06	PLEKHM1P1
ENSG00000104635	1991.05	0.764877	0.148424	5.15332	2.55909e-07	3.18816e-06	SLC39A14
ENSG00000102109	24.9576	4.11531	0.798726	5.15235	2.57248e-07	3.20109e-06	PCSK1N
ENSG00000186480	1034.94	-0.921598	0.178867	-5.15243	2.57127e-07	3.20109e-06	INSIG1
ENSG00000090861	3436.59	-0.665925	0.129286	-5.15078	2.594e-07	3.22598e-06	AARS1
ENSG00000177189	674.373	-0.836229	0.162488	-5.14639	2.65549e-07	3.30053e-06	RPS6KA3
ENSG00000175265	613.137	1.17197	0.227744	5.14602	2.66072e-07	3.3051e-06	GOLGA8A
ENSG00000153283	25.9944	-5.98032	1.16233	-5.14514	2.67328e-07	3.31877e-06	CD96
ENSG00000184260	758.893	-0.970307	0.1886	-5.14478	2.67838e-07	3.32315e-06	H2AC20
ENSG00000143933	6405.4	0.643464	0.125081	5.14438	2.68402e-07	3.32822e-06	CALM2
ENSG00000133687	261.067	1.45238	0.282367	5.1436	2.69522e-07	3.34016e-06	TMTC1
ENSG00000147642	81.5262	-3.46545	0.67379	-5.14321	2.70078e-07	3.34511e-06	SYBU
ENSG00000167074	238.504	-1.88365	0.366251	-5.14304	2.70327e-07	3.34624e-06	TEF
ENSG00000125810	26.6267	4.13319	0.804094	5.14018	2.74474e-07	3.3956e-06	CD93
ENSG00000117707	15.6774	-7.70903	1.50046	-5.13777	2.78022e-07	3.43616e-06	PROX1
ENSG00000124151	1468.98	0.672532	0.130901	5.13773	2.78075e-07	3.43616e-06	NCOA3
ENSG00000081059	157.047	-2.51159	0.489048	-5.13566	2.81152e-07	3.47217e-06	TCF7
ENSG00000103145	337.632	-1.26624	0.246582	-5.13517	2.81883e-07	3.47918e-06	HCFC1R1
ENSG00000152894	1658.8	1.00994	0.196709	5.13418	2.8338e-07	3.49562e-06	PTPRK
ENSG00000082196	37.1945	-4.00376	0.780147	-5.13206	2.86584e-07	3.53309e-06	C1QTNF3
ENSG00000152804	28.2426	4.04711	0.788826	5.13055	2.88901e-07	3.5596e-06	HHEX
ENSG00000020129	578.956	1.00548	0.196027	5.12928	2.90846e-07	3.58149e-06	NCDN
ENSG00000168298	2799.59	-0.98768	0.192572	-5.12888	2.91465e-07	3.58704e-06	H1-4
ENSG00000100106	2682.41	0.655354	0.127854	5.12581	2.96264e-07	3.644e-06	TRIOBP
ENSG00000114354	1602.89	0.595384	0.116187	5.12436	2.9855e-07	3.66999e-06	TFG
ENSG00000198910	176.691	5.14305	1.00377	5.12375	2.99525e-07	3.67986e-06	L1CAM
ENSG00000139324	1282.88	1.00371	0.196027	5.12024	3.05145e-07	3.74674e-06	TMTC3
ENSG00000084764	272.518	1.2898	0.252076	5.11672	3.10898e-07	3.81518e-06	MAPRE3
ENSG00000197122	594.922	-0.910926	0.178054	-5.11603	3.1204e-07	3.82699e-06	SRC
ENSG00000166046	219.672	-1.23245	0.24093	-5.1154	3.13069e-07	3.83739e-06	TCP11L2
ENSG00000168575	728.869	0.945496	0.185002	5.11074	3.20902e-07	3.93114e-06	SLC20A2
ENSG00000006016	206.68	-1.51306	0.296104	-5.10988	3.22355e-07	3.94214e-06	CRLF1
ENSG00000126458	805.678	0.779132	0.152472	5.11002	3.22129e-07	3.94214e-06	RRAS
ENSG00000183578	60.138	-2.74427	0.537041	-5.10999	3.22175e-07	3.94214e-06	TNFAIP8L3
ENSG00000168140	4390.57	-0.655842	0.128378	-5.10869	3.24408e-07	3.96496e-06	VASN
ENSG00000178695	669.787	-0.841487	0.164802	-5.10605	3.28962e-07	4.01832e-06	KCTD12
ENSG00000136783	448.608	1.10966	0.217349	5.10544	3.30026e-07	4.02669e-06	NIPSNAP3A
ENSG00000215301	6456.76	0.607788	0.119045	5.10552	3.29886e-07	4.02669e-06	DDX3X
ENSG00000095951	1217.22	1.2518	0.245215	5.10491	3.30956e-07	4.03573e-06	HIVEP1
ENSG00000205562	10.8936	-7.25511	1.42174	-5.10299	3.34332e-07	4.07456e-06	AL049775.1
ENSG00000134697	996.524	0.655849	0.12856	5.1015	3.36979e-07	4.10448e-06	GNL2
ENSG00000106080	883.848	1.22885	0.241012	5.09869	3.42005e-07	4.1633e-06	FKBP14
ENSG00000197140	133.647	-2.50352	0.491592	-5.09268	3.53045e-07	4.29525e-06	ADAM32
ENSG00000161981	202.456	1.46026	0.286743	5.09256	3.53266e-07	4.29549e-06	SNRNP25
ENSG00000243701	117.736	1.54974	0.304342	5.0921	3.54118e-07	4.30338e-06	DUBR
ENSG00000259673	26.7862	-5.00038	0.98201	-5.09198	3.54341e-07	4.30363e-06	IQCH-AS1
ENSG00000114353	7072.78	0.501299	0.0984731	5.09072	3.56699e-07	4.32734e-06	GNAI2
ENSG00000170054	147.406	4.91987	0.966426	5.09079	3.56572e-07	4.32734e-06	SERPINA9
ENSG00000274267	1948.32	-1.09139	0.2145	-5.08809	3.61682e-07	4.38529e-06	NA
ENSG00000102678	13.2205	-7.47739	1.47156	-5.08128	3.74906e-07	4.54305e-06	FGF9
ENSG00000272841	31.8728	-5.12372	1.00882	-5.07893	3.79576e-07	4.59701e-06	AL139393.3
ENSG00000122406	9499.27	-0.499829	0.0984278	-5.07813	3.81173e-07	4.61373e-06	RPL5
ENSG00000146411	69.5178	2.97488	0.585964	5.07691	3.83621e-07	4.64072e-06	SLC2A12
ENSG00000183779	363.278	-1.50524	0.296557	-5.07572	3.86038e-07	4.66731e-06	ZNF703
ENSG00000088970	170.569	-1.44589	0.284941	-5.07436	3.88811e-07	4.69817e-06	KIZ
ENSG00000250337	19.1813	-5.49312	1.08264	-5.07383	3.89885e-07	4.70848e-06	PURPL
ENSG00000198901	1259.89	-0.934183	0.184196	-5.07168	3.94325e-07	4.75939e-06	PRC1
ENSG00000133612	531.325	-0.933155	0.184058	-5.0699	3.98015e-07	4.80121e-06	AGAP3
ENSG00000281392	843.852	-1.50138	0.296153	-5.06963	3.98599e-07	4.80554e-06	AC107204.1
ENSG00000122694	314.732	-1.07972	0.213008	-5.06889	4.00136e-07	4.82134e-06	GLIPR2
ENSG00000124191	28.2688	-4.60028	0.908109	-5.06578	4.06738e-07	4.89612e-06	TOX2
ENSG00000267834	51.87	-3.04945	0.601974	-5.06575	4.06802e-07	4.89612e-06	AL592211.1
ENSG00000171492	265.197	-1.48744	0.293746	-5.06369	4.1122e-07	4.94648e-06	LRRC8D
ENSG00000105516	73.6731	-2.00874	0.396793	-5.06243	4.13941e-07	4.9736e-06	DBP
ENSG00000215105	136.872	-2.10052	0.414919	-5.06247	4.13854e-07	4.9736e-06	TTC3P1
ENSG00000203880	279.785	-1.31714	0.260399	-5.05815	4.23341e-07	5.08367e-06	PCMTD2
ENSG00000038002	216.804	-1.19888	0.23707	-5.05708	4.25717e-07	5.10932e-06	AGA
ENSG00000185022	256.764	1.07886	0.213396	5.05565	4.28928e-07	5.14496e-06	MAFF
ENSG00000240972	1297.21	0.775796	0.153485	5.05454	4.31435e-07	5.17212e-06	MIF
ENSG00000196526	2103.33	0.656562	0.129914	5.05383	4.33026e-07	5.18827e-06	AFAP1
ENSG00000111145	1147.84	-0.729732	0.144465	-5.05129	4.38842e-07	5.255e-06	ELK3
ENSG00000161638	10300.1	0.586744	0.116174	5.05057	4.40491e-07	5.27178e-06	ITGA5
ENSG00000162493	22.3501	-6.86015	1.35914	-5.0474	4.47861e-07	5.35697e-06	PDPN
ENSG00000112977	3064.54	0.638663	0.126558	5.04641	4.5019e-07	5.3818e-06	DAP
ENSG00000196781	346.369	-1.01771	0.201693	-5.04582	4.51572e-07	5.3953e-06	TLE1
ENSG00000154229	1321.15	0.861717	0.170885	5.04268	4.59056e-07	5.48163e-06	PRKCA
ENSG00000112984	658.491	-1.06187	0.210609	-5.04189	4.60953e-07	5.50121e-06	KIF20A
ENSG00000122299	1127.88	-1.08876	0.215974	-5.04117	4.62701e-07	5.51897e-06	ZC3H7A
ENSG00000148655	10.0301	-7.12676	1.41385	-5.04068	4.6387e-07	5.52982e-06	LRMDA
ENSG00000101842	36.41	-3.39705	0.674281	-5.03804	4.70328e-07	5.60367e-06	VSIG1
ENSG00000097096	199.888	1.12793	0.223912	5.03741	4.71878e-07	5.61766e-06	SYDE2
ENSG00000270641	291.779	-1.6616	0.329857	-5.03735	4.7203e-07	5.61766e-06	TSIX
ENSG00000169122	179.68	-2.27256	0.45117	-5.03704	4.72782e-07	5.62346e-06	FAM110B
ENSG00000166111	20.0171	-3.62957	0.720815	-5.03537	4.76939e-07	5.66974e-06	SVOP
ENSG00000126218	63.5586	1.85617	0.368966	5.03073	4.88612e-07	5.80203e-06	F10
ENSG00000241399	147.801	-2.0611	0.409699	-5.03077	4.88508e-07	5.80203e-06	CD302
ENSG00000138279	1312.66	-0.672587	0.133743	-5.02895	4.93181e-07	5.85302e-06	ANXA7
ENSG00000257178	11.8197	-7.3805	1.4681	-5.02723	4.97615e-07	5.90235e-06	AC103702.1
ENSG00000180228	370.372	1.21279	0.241498	5.02195	5.11505e-07	6.06373e-06	PRKRA
ENSG00000108823	81.0469	3.48743	0.694599	5.02079	5.14602e-07	6.09546e-06	SGCA
ENSG00000178764	221.327	-1.12467	0.224005	-5.02073	5.14754e-07	6.09546e-06	ZHX2
ENSG00000112293	31.2321	4.51771	0.899891	5.02028	5.15952e-07	6.10624e-06	GPLD1
ENSG00000164442	5174.14	-0.625927	0.124717	-5.01878	5.20009e-07	6.15084e-06	CITED2
ENSG00000127334	1257.94	0.965696	0.192422	5.01864	5.20389e-07	6.15191e-06	DYRK2
ENSG00000127526	1198.96	0.775028	0.154487	5.01679	5.25428e-07	6.20804e-06	SLC35E1
ENSG00000050405	4779.47	-0.609099	0.121468	-5.01449	5.31744e-07	6.27918e-06	LIMA1
ENSG00000185432	93.3574	-2.08292	0.415395	-5.01431	5.32247e-07	6.28164e-06	METTL7A
ENSG00000187678	664.73	1.38469	0.276248	5.01248	5.37321e-07	6.338e-06	SPRY4
ENSG00000162426	29.4076	3.71546	0.741264	5.01233	5.37743e-07	6.33947e-06	SLC45A1
ENSG00000145216	906.326	-1.0107	0.20176	-5.00942	5.4595e-07	6.43266e-06	FIP1L1
ENSG00000240990	9.85011	-7.10713	1.41879	-5.0093	5.46284e-07	6.43303e-06	HOXA11-AS
ENSG00000145555	3308.46	0.803024	0.160426	5.00556	5.56994e-07	6.55553e-06	MYO10
ENSG00000179134	1282.81	-0.896603	0.179261	-5.00167	5.68362e-07	6.68564e-06	SAMD4B
ENSG00000130150	274.434	-1.43126	0.286184	-5.00117	5.69823e-07	6.6979e-06	MOSPD2
ENSG00000140682	1777.35	0.64137	0.128246	5.0011	5.70034e-07	6.6979e-06	TGFB1I1
ENSG00000115252	102.976	-6.85223	1.37075	-4.9989	5.76578e-07	6.77105e-06	PDE1A
ENSG00000154146	45.0016	3.34148	0.66852	4.99832	5.78318e-07	6.78775e-06	NRGN
ENSG00000237298	74.2736	-2.35586	0.47145	-4.99705	5.82151e-07	6.82896e-06	TTN-AS1
ENSG00000138166	182.745	1.2325	0.246859	4.99271	5.95375e-07	6.98025e-06	DUSP5
ENSG00000177133	34.08	4.04989	0.8112	4.99247	5.96132e-07	6.98527e-06	PRDM16-DT
ENSG00000184254	321.634	-4.49678	0.900901	-4.99143	5.99349e-07	7.01911e-06	ALDH1A3
ENSG00000101974	1150.19	0.65116	0.130485	4.99031	6.02829e-07	7.05598e-06	ATP11C
ENSG00000129465	9.86002	-7.10958	1.42511	-4.98878	6.07612e-07	7.10805e-06	RIPK3
ENSG00000068971	389.23	1.47244	0.295231	4.9874	6.11971e-07	7.15512e-06	PPP2R5B
ENSG00000066056	17.4361	-6.50494	1.30491	-4.98497	6.1972e-07	7.24175e-06	TIE1
ENSG00000110880	6302.89	0.602363	0.120841	4.98476	6.20386e-07	7.24284e-06	CORO1C
ENSG00000186469	238.311	-6.3138	1.26663	-4.98473	6.20494e-07	7.24284e-06	GNG2
ENSG00000203867	358.558	6.42899	1.29013	4.9832	6.25408e-07	7.2962e-06	RBM20
ENSG00000226742	38.5578	-2.54079	0.50993	-4.98262	6.27297e-07	7.31422e-06	HSBP1L1
ENSG00000080986	332.526	-1.29295	0.259607	-4.98042	6.3446e-07	7.3937e-06	NDC80
ENSG00000188191	190.76	1.72472	0.346542	4.97693	6.45999e-07	7.52405e-06	PRKAR1B
ENSG00000126934	2291.71	0.73425	0.147591	4.97489	6.5284e-07	7.59957e-06	MAP2K2
ENSG00000161970	5958.47	-0.517651	0.104075	-4.97381	6.56491e-07	7.63789e-06	RPL26
ENSG00000196136	24.5389	5.35241	1.07646	4.97221	6.61931e-07	7.69698e-06	SERPINA3
ENSG00000175183	613.951	0.725767	0.145989	4.97138	6.64771e-07	7.72579e-06	CSRP2
ENSG00000091831	11.3983	-7.2917	1.46703	-4.97037	6.68246e-07	7.76193e-06	ESR1
ENSG00000213064	1310.62	-1.12472	0.226327	-4.96946	6.7141e-07	7.79444e-06	SFT2D2
ENSG00000169583	16.6796	-5.03538	1.0143	-4.96437	6.89242e-07	7.99708e-06	CLIC3
ENSG00000144824	899.411	0.839543	0.169287	4.9593	7.07486e-07	8.20242e-06	PHLDB2
ENSG00000182118	56.3735	2.19856	0.443327	4.95924	7.0771e-07	8.20242e-06	FAM89A
ENSG00000188976	902.474	0.616183	0.124292	4.95753	7.13958e-07	8.27033e-06	NOC2L
ENSG00000228223	149.078	-1.46065	0.294719	-4.95607	7.19319e-07	8.32791e-06	HCG11
ENSG00000284624	278.57	-1.69367	0.341782	-4.9554	7.21823e-07	8.35235e-06	AC092902.4
ENSG00000100591	1194.5	0.757679	0.152913	4.95497	7.23409e-07	8.36161e-06	AHSA1
ENSG00000170581	1280.75	-0.851207	0.171786	-4.95505	7.23108e-07	8.36161e-06	STAT2
ENSG00000143418	1241.22	0.775051	0.156436	4.95443	7.25432e-07	8.38045e-06	CERS2
ENSG00000110172	672.068	0.929622	0.187769	4.95088	7.388e-07	8.53026e-06	CHORDC1
ENSG00000145901	1782.06	0.706182	0.142704	4.94859	7.47537e-07	8.62645e-06	TNIP1
ENSG00000153064	12.0179	-7.32827	1.48106	-4.94799	7.49834e-07	8.64828e-06	BANK1
ENSG00000131711	33923.6	0.531974	0.107533	4.94707	7.53406e-07	8.68477e-06	MAP1B
ENSG00000198576	30.4912	3.724	0.752902	4.9462	7.56763e-07	8.71874e-06	ARC
ENSG00000131398	18.3855	6.52362	1.31898	4.94596	7.57681e-07	8.71988e-06	KCNC3
ENSG00000151014	395.949	1.10811	0.224044	4.94598	7.57626e-07	8.71988e-06	NOCT
ENSG00000146414	524.252	-0.733379	0.14848	-4.93925	7.84245e-07	9.02072e-06	SHPRH
ENSG00000136104	183.094	-1.7343	0.351172	-4.93861	7.86822e-07	9.04548e-06	RNASEH2B
ENSG00000105323	3227.54	-0.601616	0.121823	-4.93843	7.87527e-07	9.04869e-06	HNRNPUL1
ENSG00000101152	1021.3	0.669209	0.135533	4.9376	7.90895e-07	9.0825e-06	DNAJC5
ENSG00000266709	31.6136	-4.12757	0.836161	-4.93633	7.96056e-07	9.13684e-06	AC005224.3
ENSG00000221988	130.855	1.55941	0.315998	4.93489	8.01964e-07	9.19969e-06	PPT2
ENSG00000197948	430.729	1.1007	0.223135	4.93287	8.10296e-07	9.29026e-06	FCHSD1
ENSG00000181804	55.6472	-2.90443	0.589	-4.93112	8.17582e-07	9.36875e-06	SLC9A9
ENSG00000157881	196.758	1.44449	0.292993	4.93012	8.21786e-07	9.41185e-06	PANK4
ENSG00000140368	10.0047	-7.12595	1.44546	-4.92987	8.22849e-07	9.41897e-06	PSTPIP1
ENSG00000141959	1704.04	0.636718	0.129218	4.92746	8.33057e-07	9.5307e-06	PFKL
ENSG00000025293	946.912	0.810614	0.164549	4.92627	8.38131e-07	9.58359e-06	PHF20
ENSG00000129354	15.3962	6.52609	1.32491	4.9257	8.40598e-07	9.60149e-06	AP1M2
ENSG00000166922	81.0361	-3.15472	0.640454	-4.92576	8.4033e-07	9.60149e-06	SCG5
ENSG00000197563	2191.23	-0.969948	0.197151	-4.91981	8.66273e-07	9.88945e-06	PIGN
ENSG00000101255	564.949	-0.858467	0.174523	-4.91893	8.70186e-07	9.9288e-06	TRIB3
ENSG00000124299	1260.05	-0.669158	0.136184	-4.91364	8.93986e-07	1.01949e-05	PEPD
ENSG00000181061	695.417	0.842954	0.171615	4.9119	9.01973e-07	1.02805e-05	HIGD1A
ENSG00000117595	29.5054	-4.62197	0.941237	-4.91052	9.08336e-07	1.03475e-05	IRF6
ENSG00000119630	118.217	1.89075	0.385056	4.91034	9.09209e-07	1.03519e-05	PGF
ENSG00000090447	67.1045	-1.84931	0.376738	-4.90876	9.16544e-07	1.04298e-05	TFAP4
ENSG00000109743	117.843	1.45188	0.295796	4.90838	9.18297e-07	1.04442e-05	BST1
ENSG00000161381	290.475	4.77262	0.972879	4.90566	9.31114e-07	1.05786e-05	PLXDC1
ENSG00000163466	3888.68	0.61409	0.125178	4.90574	9.30736e-07	1.05786e-05	ARPC2
ENSG00000177614	11.8088	-7.34186	1.49768	-4.90215	9.47936e-07	1.07583e-05	PGBD5
ENSG00000245694	156.075	-1.37028	0.279522	-4.90225	9.47449e-07	1.07583e-05	CRNDE
ENSG00000166348	122.462	-2.13164	0.43489	-4.90156	9.50762e-07	1.07846e-05	USP54
ENSG00000138061	1538.2	-0.901803	0.184007	-4.90092	9.539e-07	1.08144e-05	CYP1B1
ENSG00000130751	225.587	1.1985	0.244814	4.89554	9.80378e-07	1.11087e-05	NPAS1
ENSG00000108799	378.083	-0.971412	0.198667	-4.88965	1.01015e-06	1.144e-05	EZH1
ENSG00000019186	12.7417	-7.44716	1.52335	-4.88866	1.01525e-06	1.14916e-05	CYP24A1
ENSG00000134470	25.6164	-4.99165	1.02121	-4.88796	1.01886e-06	1.15264e-05	IL15RA
ENSG00000253537	143.909	-1.39469	0.285505	-4.88498	1.03442e-06	1.16961e-05	PCDHGA7
ENSG00000164308	508.096	-1.15995	0.237546	-4.88304	1.04465e-06	1.18055e-05	ERAP2
ENSG00000187837	2277.92	-0.849783	0.174064	-4.882	1.05013e-06	1.18611e-05	H1-2
ENSG00000108106	1186.67	0.706296	0.144685	4.88161	1.05225e-06	1.18788e-05	UBE2S
ENSG00000220785	42.3877	-2.95029	0.604738	-4.87862	1.06832e-06	1.20538e-05	MTMR9LP
ENSG00000175600	79.0222	2.02696	0.415645	4.87666	1.07897e-06	1.21676e-05	SUGCT
ENSG00000187244	78.2578	2.53901	0.520977	4.87355	1.09611e-06	1.23543e-05	BCAM
ENSG00000115604	12.6802	-6.84442	1.40451	-4.87316	1.09825e-06	1.23718e-05	IL18R1
ENSG00000136156	2906.46	1.09222	0.224319	4.86907	1.12125e-06	1.26242e-05	ITM2B
ENSG00000113262	24.1084	-7.73376	1.58841	-4.86888	1.12235e-06	1.263e-05	GRM6
ENSG00000048052	464.102	1.04716	0.215121	4.86778	1.12861e-06	1.26937e-05	HDAC9
ENSG00000133110	12946	-0.539527	0.110867	-4.86646	1.13618e-06	1.27721e-05	POSTN
ENSG00000136531	84.7809	-2.39382	0.49231	-4.86242	1.15962e-06	1.30287e-05	SCN2A
ENSG00000049239	995.663	-0.868717	0.178675	-4.86198	1.16217e-06	1.30437e-05	H6PD
ENSG00000111962	413.942	-1.70093	0.349837	-4.86205	1.16175e-06	1.30437e-05	UST
ENSG00000136045	870.275	0.763679	0.157167	4.85902	1.17971e-06	1.32335e-05	PWP1
ENSG00000169490	616.109	0.943311	0.19417	4.85817	1.18475e-06	1.32831e-05	TM2D2
ENSG00000228340	12.6145	-7.43598	1.53085	-4.85742	1.18923e-06	1.33263e-05	MIR646HG
ENSG00000197301	128.728	-2.0998	0.432397	-4.85619	1.19666e-06	1.34024e-05	HMGA2-AS1
ENSG00000138119	15889.3	0.459259	0.0945895	4.85529	1.20212e-06	1.34566e-05	MYOF
ENSG00000177822	97.0946	-6.02397	1.2408	-4.8549	1.20448e-06	1.34759e-05	TENM3-AS1
ENSG00000137601	500.067	-0.870341	0.179323	-4.85349	1.21309e-06	1.3565e-05	NEK1
ENSG00000115541	221.992	1.20809	0.248963	4.85248	1.21929e-06	1.36272e-05	HSPE1
ENSG00000269378	2419.17	-1.03753	0.213874	-4.85114	1.22755e-06	1.37123e-05	AC022149.1
ENSG00000099822	128.669	1.58313	0.326371	4.85072	1.23016e-06	1.37343e-05	HCN2
ENSG00000206527	580.203	-1.09547	0.225889	-4.84959	1.23716e-06	1.38053e-05	HACD2
ENSG00000164904	1046.27	-0.944223	0.194719	-4.84916	1.23985e-06	1.3828e-05	ALDH7A1
ENSG00000242611	9.74853	-7.09355	1.46325	-4.84781	1.24831e-06	1.39151e-05	AC093627.6
ENSG00000198863	431.216	0.918427	0.189597	4.8441	1.27184e-06	1.417e-05	RUNDC1
ENSG00000145358	39.4932	-4.76629	0.984503	-4.84132	1.28982e-06	1.43628e-05	DDIT4L
ENSG00000112576	552.946	0.714236	0.14754	4.84098	1.29202e-06	1.43798e-05	CCND3
ENSG00000113140	54017.7	0.485784	0.100354	4.84072	1.29369e-06	1.43908e-05	SPARC
ENSG00000111913	177.706	-2.3444	0.484603	-4.83777	1.31304e-06	1.45983e-05	RIPOR2
ENSG00000105556	528.408	1.26241	0.261004	4.83675	1.31977e-06	1.46656e-05	MIER2
ENSG00000178996	1682.84	-0.718696	0.148857	-4.8281	1.3784e-06	1.53091e-05	SNX18
ENSG00000184678	226.836	1.1331	0.234695	4.82797	1.3793e-06	1.53111e-05	H2BC21
ENSG00000183889	919.714	-1.21654	0.252011	-4.82731	1.38387e-06	1.53538e-05	AC138969.1
ENSG00000144642	756.957	-1.14436	0.237073	-4.82704	1.38576e-06	1.53617e-05	RBMS3
ENSG00000182752	2477.07	0.638928	0.132365	4.827	1.38603e-06	1.53617e-05	PAPPA
ENSG00000225007	12.7537	6.74996	1.39843	4.8268	1.38741e-06	1.53691e-05	AC000067.1
ENSG00000196961	2739.15	0.604226	0.125192	4.82641	1.39015e-06	1.53914e-05	AP2A1
ENSG00000140937	7091.24	-0.624935	0.129488	-4.82621	1.39154e-06	1.53987e-05	CDH11
ENSG00000161281	127.98	1.55638	0.322675	4.82338	1.41145e-06	1.5611e-05	COX7A1
ENSG00000175215	2156.07	-0.734694	0.152332	-4.82299	1.41425e-06	1.56338e-05	CTDSP2
ENSG00000196323	416.331	-1.18438	0.245703	-4.82037	1.4329e-06	1.58318e-05	ZBTB44
ENSG00000204959	94.8987	-2.4143	0.50096	-4.81934	1.44031e-06	1.59054e-05	ARHGEF34P
ENSG00000204264	230.327	-1.36339	0.28291	-4.81916	1.44161e-06	1.59115e-05	PSMB8
ENSG00000258754	9.71547	-7.08385	1.47019	-4.81832	1.4477e-06	1.59704e-05	LOC105369203
ENSG00000170734	738.287	1.40243	0.291185	4.81627	1.46264e-06	1.61269e-05	POLH
ENSG00000156381	219.55	-1.2028	0.249806	-4.81496	1.47228e-06	1.62248e-05	ANKRD9
ENSG00000108953	4108.47	0.587405	0.122059	4.81248	1.49067e-06	1.6419e-05	YWHAE
ENSG00000182492	14556.1	0.509663	0.105916	4.81197	1.49446e-06	1.64522e-05	BGN
ENSG00000126351	881.131	-0.948192	0.197068	-4.81149	1.4981e-06	1.64838e-05	THRA
ENSG00000115540	434.882	1.05466	0.219458	4.80577	1.54157e-06	1.69533e-05	MOB4
ENSG00000258711	64.6877	-2.31766	0.482307	-4.80536	1.54475e-06	1.69795e-05	AL358334.2
ENSG00000157240	240.842	-0.924713	0.192443	-4.80513	1.54653e-06	1.69903e-05	FZD1
ENSG00000172965	713.687	0.762876	0.1588	4.80402	1.55515e-06	1.70762e-05	MIR4435-2HG
ENSG00000228495	36.9152	3.19802	0.665716	4.80387	1.55625e-06	1.70795e-05	LINC01013
ENSG00000177666	924.997	0.902402	0.187874	4.80323	1.56128e-06	1.71258e-05	PNPLA2
ENSG00000198826	687.77	-0.955056	0.198856	-4.80276	1.56496e-06	1.71573e-05	ARHGAP11A
ENSG00000168653	838.856	0.690158	0.143715	4.80226	1.56886e-06	1.71912e-05	NDUFS5
ENSG00000077264	34.3373	-5.83907	1.21593	-4.80214	1.56976e-06	1.71923e-05	PAK3
ENSG00000206652	467.715	1.46611	0.3054	4.80063	1.58169e-06	1.7314e-05	RNU1-1
ENSG00000176435	9.30833	-7.02664	1.46395	-4.79978	1.58841e-06	1.73786e-05	CLEC14A
ENSG00000104853	2131.19	0.558169	0.116298	4.79945	1.591e-06	1.7398e-05	CLPTM1
ENSG00000116977	735.283	0.824006	0.171815	4.7959	1.61949e-06	1.77004e-05	LGALS8
ENSG00000065000	6032.72	0.519781	0.108403	4.79487	1.62782e-06	1.77824e-05	AP3D1
ENSG00000144283	801.819	0.919733	0.191849	4.79404	1.63456e-06	1.78469e-05	PKP4
ENSG00000259676	27.5696	3.78032	0.788692	4.79315	1.6418e-06	1.79167e-05	AC103982.1
ENSG00000149557	589.095	-1.06208	0.221681	-4.79103	1.65924e-06	1.80978e-05	FEZ1
ENSG00000136999	355.42	0.911187	0.190263	4.7891	1.67534e-06	1.8264e-05	CCN3
ENSG00000105953	1696.44	0.75846	0.158438	4.78711	1.69201e-06	1.84364e-05	OGDH
ENSG00000119862	54.154	3.7898	0.79169	4.78698	1.69307e-06	1.84385e-05	LGALSL
ENSG00000198736	267.533	1.18885	0.248382	4.7864	1.69796e-06	1.84822e-05	MSRB1
ENSG00000116521	625.272	0.789857	0.165078	4.78476	1.71189e-06	1.86243e-05	SCAMP3
ENSG00000117519	4573.19	0.484973	0.101409	4.78236	1.73245e-06	1.88384e-05	CNN3
ENSG00000213585	2265.14	0.496332	0.103809	4.78118	1.74267e-06	1.89399e-05	VDAC1
ENSG00000036828	500.502	-1.48981	0.311792	-4.77823	1.76846e-06	1.92104e-05	CASR
ENSG00000186088	15.5031	-7.71631	1.61509	-4.77762	1.77379e-06	1.92584e-05	GSAP
ENSG00000134627	23.7967	-4.89826	1.02603	-4.774	1.80599e-06	1.95681e-05	PIWIL4
ENSG00000137312	2448.03	0.550321	0.115273	4.77407	1.80541e-06	1.95681e-05	FLOT1
ENSG00000166295	269.521	-1.04166	0.218194	-4.77403	1.80575e-06	1.95681e-05	ANAPC16
ENSG00000257354	122.66	-1.65305	0.346256	-4.77408	1.80529e-06	1.95681e-05	AC048341.1
ENSG00000138756	682.62	-1.15456	0.242009	-4.77072	1.83565e-06	1.98793e-05	BMP2K
ENSG00000123989	2913.62	0.695636	0.14583	4.77018	1.84057e-06	1.99225e-05	CHPF
ENSG00000239332	33.4027	-4.2276	0.886542	-4.76864	1.85478e-06	2.00661e-05	LINC01119
ENSG00000078902	604.885	1.197	0.251043	4.76812	1.85955e-06	2.01075e-05	TOLLIP
ENSG00000198677	2579.45	0.620342	0.130155	4.76619	1.87746e-06	2.02909e-05	TTC37
ENSG00000135744	49.1162	3.37684	0.709027	4.76264	1.91072e-06	2.06399e-05	AGT
ENSG00000198336	11.7777	6.62736	1.39196	4.76116	1.92486e-06	2.07821e-05	MYL4
ENSG00000139734	992.32	0.694938	0.145989	4.76021	1.93388e-06	2.08689e-05	DIAPH3
ENSG00000204851	16.0365	-6.42325	1.34943	-4.75997	1.93619e-06	2.08832e-05	PNMA8B
ENSG00000117013	11.1975	6.55801	1.37785	4.75959	1.93989e-06	2.09125e-05	KCNQ4
ENSG00000222041	1203.62	0.931199	0.195712	4.75799	1.95526e-06	2.10675e-05	CYTOR
ENSG00000196230	17128.6	0.509976	0.107193	4.75757	1.95941e-06	2.11016e-05	TUBB
ENSG00000143473	107.384	2.59114	0.545172	4.75289	2.00531e-06	2.15849e-05	KCNH1
ENSG00000172197	36.7703	-4.04811	0.852436	-4.74887	2.04551e-06	2.20066e-05	MBOAT1
ENSG00000159217	710.966	2.53825	0.534632	4.74767	2.05776e-06	2.21272e-05	IGF2BP1
ENSG00000142156	23193.2	0.526868	0.111054	4.74423	2.09299e-06	2.24946e-05	COL6A1
ENSG00000154930	67.3311	-2.64246	0.557088	-4.74334	2.10227e-06	2.2583e-05	ACSS1
ENSG00000164938	512.79	-0.814112	0.171767	-4.73962	2.14116e-06	2.29891e-05	TP53INP1
ENSG00000124120	526.387	1.234	0.2606	4.73523	2.18808e-06	2.3481e-05	TTPAL
ENSG00000161791	1135.39	0.609793	0.128804	4.73427	2.19849e-06	2.35809e-05	FMNL3
ENSG00000186468	6579.82	-0.543622	0.114843	-4.7336	2.20575e-06	2.36469e-05	RPS23
ENSG00000132297	37.0528	-2.54608	0.538219	-4.73056	2.239e-06	2.39913e-05	HHLA1
ENSG00000127824	171.062	2.01581	0.426407	4.72743	2.27379e-06	2.43517e-05	TUBA4A
ENSG00000145824	9.19397	-7.01763	1.48493	-4.72591	2.29089e-06	2.45225e-05	CXCL14
ENSG00000095752	96.6755	2.24754	0.475634	4.72536	2.29708e-06	2.45765e-05	IL11
ENSG00000272888	298.896	-0.855464	0.181111	-4.72343	2.31896e-06	2.47981e-05	LINC01578
ENSG00000168502	1745.88	-0.947734	0.20067	-4.72285	2.32558e-06	2.48564e-05	MTCL1
ENSG00000171552	707.003	1.05771	0.224131	4.71918	2.36793e-06	2.52964e-05	BCL2L1
ENSG00000139625	289.946	-1.03207	0.21911	-4.71027	2.47392e-06	2.64154e-05	MAP3K12
ENSG00000213949	2287.95	1.11364	0.236459	4.70967	2.48124e-06	2.64802e-05	ITGA1
ENSG00000141540	13.83	-6.90577	1.46679	-4.70809	2.50047e-06	2.66721e-05	TTYH2
ENSG00000070367	1875.69	0.607347	0.129052	4.70621	2.52371e-06	2.69065e-05	EXOC5
ENSG00000183044	83.5295	-1.99854	0.424693	-4.70584	2.52822e-06	2.69412e-05	ABAT
ENSG00000135535	3141.09	-0.555665	0.118103	-4.70492	2.53968e-06	2.70497e-05	CD164
[truncated: 19,292 more rows]
